# Supplementary material for: Giant pandas in captivity undergo short-term adaptation in nerve-related pathways
Source: BMC Zool. 2024 Feb 21;9:4. doi: 10.1186/s40850-024-00195-y (PMC10880213; doi:10.1186/s40850-024-00195-y)
Supplement: Supplementary file 1 — Additional file 1: Table S1. Summary of downloaded sample information used in this study. [file 40850_2024_195_MOESM1_ESM.xlsx]

## Sheet: Downloaded sample information
Table S1: Summary of downloaded sample information used in this study.
Group	Replicates	Tissue	Locality	Mountain range	SRA number
Captive-born	1	Blood	Chengdu BC	MIN × LS	SRR504899
Captive-born	2	Blood	Chengdu BC	MIN × LS	SRR504900
Captive-born	3	Blood	Chengdu BC	MIN × LS	SRR504901
Captive-born	4	Blood	Chengdu BC	QIN × QIO	SRR504904
Captive-born	5	Blood	Wolong GPCRC	QIN × QIO	SRR504902
Captive-born	6	Blood	Chengdu BC	QIN × QIO	SRR504903
Captive-born	7	Blood	Wolong GPCRC	QIO × LS	SRR504892
Captive-born	8	Blood	Wolong GPCRC	QIO × LS	SRR504893
Captive-born	9	Blood	Wolong GPCRC	QIO × MIN	SRR504894
Captive-born	10	Blood	Beijing Zoo	QIO × MIN	SRR504896
Captive-born	11	Blood	Wolong GPCRC	QIO × MIN	SRR504897
Wild-born	1	Blood	Luding, Sichuan	DXL	SRR504887
Wild-born	2	Blood	Leibo, Sichuan	LS	SRR504886
Wild-born	3	Blood	Qingchuan, Sichuan	MIN	SRR504867
Wild-born	4	Blood	Beichuan, Sichuan	MIN	SRR504871
Wild-born	5	Blood	Qingchuan, Sichuan	MIN	SRR504872
Wild-born	6	Blood	Anxian, Sichuan	MIN	SRR504889
Wild-born	7	Blood	Pingwu, Sichuan	MIN	SRR504869
Wild-born	8	Blood	Pingwu, Sichuan	MIN	SRR504870
Wild-born	9	Blood	Taibai, Shaanxi	QIN	SRR504863
Wild-born	10	Blood	Foping, Shaanxi	QIN	SRR504860
Wild-born	11	Blood	Taibai, Shaanxi	QIN	SRR504862
Wild-born	12	Blood	Foping, Shaanxi	QIN	SRR504865
Wild-born	13	Blood	Taibai, Shaanxi	QIN	SRR504859
Wild-born	14	Muscle	Foping, Shaanxi	QIN	SRR504864
Wild-born	15	Blood	Baoxing, Sichuan	QIO	SRR504857
Wild-born	16	Blood	Baoxing, Sichuan	QIO	SRR504873
Wild-born	17	Blood	Baoxing, Sichuan	QIO	SRR504874
Wild-born	18	Blood	Wenchuan, Sichuan	QIO	SRR504876
Wild-born	19	Blood	Baoxing, Sichuan	QIO	SRR504878
Wild-born	20	Blood	Baoxing, Sichuan	QIO	SRR504880
Wild-born	21	Blood	Lushan, Sichuan	QIO	SRR504881
Wild-born	22	Blood	Wenchuan, Sichuan	QIO	SRR504883
Wild-born	23	Blood	Baoxing, Sichuan	QIO	SRR504885
Wild-born	24	Blood	Baoxing, Sichuan	QIO	SRR504877
Wild-born	25	Blood	Baoxing, Sichuan	QIO	SRR504884
Wild-born	26	Blood	Baoxing, Sichuan	QIO	SRR504866
Wild-born	27	Blood	Baoxing, Sichuan	QIO	SRR504882
Wild-born	28	Blood	Mianning, Sichuan	XXL	SRR504888
