# Supplementary material for: Giant pandas in captivity undergo short-term adaptation in nerve-related pathways
Source: BMC Zool. 2024 Feb 21;9:4. doi: 10.1186/s40850-024-00195-y (PMC10880213; doi:10.1186/s40850-024-00195-y)
Supplement: Supplementary file 2 — Additional file 2: Table S2. Summary of the mapping information. [file 40850_2024_195_MOESM2_ESM.xlsx]

## Sheet: mapping information
Table S2: Summary of the mapping information.
Group	Replicates	Read length (bp)	High quality bases (bp)	Mapped bases (bp)	Mis-match bases (bp)	Mis-match ratio (%)	Mapping ratio (%)	Average depth (×)	Whether used for subsequent analysis
Captive-born	1	100	13952177200	13516032839	145670161	1.08	97.92	5.29	Yes
Captive-born	2	100	13017315800	12538725693	147167207	1.17	97.45	4.96	Yes
Captive-born	3	100	13448580400	13088565904	143686896	1.1	98.39	5.18	Yes
Captive-born	4	100	11615185400	11292563685	109514815	0.97	98.17	4.53	Yes
Captive-born	5	100	15475493400	14709297283	194946217	1.33	96.31	5.76	Yes
Captive-born	6	100	13930368800	13624955141	111187459	0.82	98.61	5.4	Yes
Captive-born	7	100	13045813400	12492919479	161938921	1.3	97	4.83	Yes
Captive-born	8	100	10867315000	10259259651	173984649	1.7	96.01	3.94	Yes
Captive-born	9	100	13293363000	12670002826	141224474	1.11	96.37	4.61	Yes
Captive-born	10	100	14214851200	13518730104	169365696	1.25	96.29	4.88	Yes
Captive-born	11	100	15197049400	14628390277	190712323	1.3	97.51	5.2	Yes
Wild-born	1	100	13642466200	13195019969	107154531	0.81	97.51	5.18	No
Wild-born	2	100	14065189200	13593011749	115531251	0.85	97.46	5.23	No
Wild-born	3	100	13420990000	12712939486	175555014	1.38	96.03	4.88	Yes
Wild-born	4	100	14257547000	13655424825	155158475	1.14	96.87	5.2	Yes
Wild-born	5	100	15109130600	14588792579	147739921	1.01	97.53	5.45	Yes
Wild-born	6	100	15259063200	14647219469	146305431	1	96.95	5.46	Yes
Wild-born	7	100	12029856200	11301458662	171206738	1.51	95.37	4.37	Yes
Wild-born	8	100	12588075000	12119076937	103315663	0.85	97.1	4.62	Yes
Wild-born	9	100	13456194000	12750697994	194064206	1.52	96.2	4.87	No
Wild-born	10	100	15551604000	15318274986	104820914	0.68	99.17	5.83	No
Wild-born	11	100	14905354400	14671291445	100960355	0.69	99.11	5.58	No
Wild-born	12	100	13227517800	12448018016	177940384	1.43	95.45	4.49	No
Wild-born	13	100	13680760000	13271851819	91235681	0.69	97.68	5.19	No
Wild-born	14	100	13528217000	12705089211	174817189	1.38	95.21	4.87	No
Wild-born	15	100	15423306400	15181917052	102988748	0.68	99.1	5.82	No
Wild-born	16	100	14756462200	14407072763	146494637	1.02	98.63	5.34	No
Wild-born	17	100	14913474800	14549689065	143720935	0.99	98.52	5.35	No
Wild-born	18	100	14168648400	13859561873	135190727	0.98	98.77	5.24	Yes
Wild-born	19	100	15123172400	14490575196	174972404	1.21	96.97	5.64	No
Wild-born	20	100	14401120000	13362232629	180977171	1.35	94.04	5.14	No
Wild-born	21	100	13237967800	12584346861	151410439	1.2	96.21	4.83	No
Wild-born	22	100	14490914400	13279201706	266884794	2.01	93.48	4.64	Yes
Wild-born	23	100	12767424800	11994892219	188058881	1.57	95.42	4.32	Yes
Wild-born	24	100	11245777600	10667359887	156258613	1.46	96.25	4.14	Yes
Wild-born	25	100	10739276200	10234959434	168244066	1.64	96.87	3.66	Yes
Wild-born	26	100	14664549000	13760121923	214284177	1.56	95.29	5.25	No
Wild-born	27	100	13804137000	12982896692	150909208	1.16	95.14	5.01	No
Wild-born	28	100	12886750800	12320425699	163030101	1.32	96.87	4.76	No
