# Supplementary material for: Giant pandas in captivity undergo short-term adaptation in nerve-related pathways
Source: BMC Zool. 2024 Feb 21;9:4. doi: 10.1186/s40850-024-00195-y (PMC10880213; doi:10.1186/s40850-024-00195-y)
Supplement: Supplementary file 3 — Additional file 3: Table S3. Summary of genomic selected regions in 40 Kb bins with 20 Kb step between Captive and Wild born giant pandas. [file 40850_2024_195_MOESM3_ESM.xlsx]

## Sheet: Selected information of Bins
Table S3: Summary of genomic selected regions in 40 Kb bins with 20 Kb step between Captive and Wild born giant pandas.
Chromosome	Start of Bin	End of Bin	Fst bewtween Captive and Wild	θπ of Captive	θπ of Wild	Genes located in Bins	Gene type	Selected state between Captive and Wild
1	1	40000	0.0109888	0.000278853	0.000159878	LOC100481218,LOC100481465,LOC117801030	protein_coding	Non-Selected
1	20001	60000	-0.0303569	0.000168878	0.000125355	LOC100481218,LOC117801029,LOC117801030	protein_coding	Non-Selected
1	40001	80000	-0.013735	0.00029894	0.000258228	LOC117801029,PRMT2	protein_coding	Non-Selected
1	60001	100000	0.00856987	0.000623417	0.000597653	LOC117801032,PRMT2	lncRNA,protein_coding	Non-Selected
1	80001	120000	0.0033237	0.000707933	0.000741726	LOC117801032,S100B	lncRNA,protein_coding	Non-Selected
1	100001	140000	-0.0264481	0.000531073	0.00051376	S100B	protein_coding	Non-Selected
1	120001	160000	-0.0233835	0.000561273	0.000410934	.	.	Non-Selected
1	140001	180000	0.0131953	0.00037477	0.000367962	.	.	Non-Selected
1	160001	200000	0.0164438	0.000220227	0.000278167	.	.	Non-Selected
1	180001	220000	-0.0266822	0.000232217	0.000223448	DIP2A	protein_coding	Non-Selected
1	200001	240000	-0.0302584	0.000234908	0.000210671	DIP2A	protein_coding	Non-Selected
1	220001	260000	-0.0213842	0.000263921	0.000219896	.	.	Non-Selected
1	240001	280000	-0.0289399	0.000238933	0.00020756	.	.	Non-Selected
1	260001	300000	-0.0235984	0.000276182	0.00025	.	.	Non-Selected
1	280001	320000	-0.0233325	0.000317138	0.000332779	.	.	Non-Selected
1	300001	340000	-0.0192737	0.000295362	0.000354108	.	.	Non-Selected
1	320001	360000	-0.00775064	0.00026578	0.000346126	C1H21orf58,PCNT	protein_coding	Non-Selected
1	340001	380000	-0.0206471	0.000675103	0.000700501	C1H21orf58,PCNT,YBEY	protein_coding	Non-Selected
1	360001	400000	-0.0114979	0.00108115	0.000863471	MCM3AP,YBEY	protein_coding	Non-Selected
1	380001	420000	-0.000679646	0.00112492	0.000738401	MCM3AP	protein_coding	Non-Selected
1	400001	440000	-0.00164348	0.00102246	0.000668759	LOC117801042,LSS	lncRNA,protein_coding	Non-Selected
1	420001	460000	-0.00257833	0.000979414	0.000583721	LOC117801042,LSS	lncRNA,protein_coding	Non-Selected
1	440001	480000	-0.00471408	0.000670261	0.000416026	SPATC1L	protein_coding	Non-Selected
1	460001	500000	0.0258687	0.000180337	0.000167347	FTCD,SPATC1L	protein_coding	Non-Selected
1	480001	520000	0.0497793	0.000131843	0.000153184	FTCD	protein_coding	Non-Selected
1	500001	540000	0.0433313	0.000114521	0.000145393	.	.	Non-Selected
1	520001	560000	0.0407537	0.000598454	0.000472066	COL6A2	protein_coding	Non-Selected
1	540001	580000	0.0155103	0.0016567	0.00139199	COL6A2	protein_coding	Non-Selected
1	560001	600000	-0.000680311	0.0023622	0.00204711	.	.	Non-Selected
1	580001	620000	-0.00443352	0.00255142	0.00211746	.	.	Non-Selected
1	600001	640000	-0.00920231	0.00191566	0.00171314	.	.	Non-Selected
1	620001	660000	-0.0297277	0.000945162	0.00094233	.	.	Non-Selected
1	640001	680000	-0.00808356	0.000640729	0.000518576	COL6A1	protein_coding	Non-Selected
1	660001	700000	0.0365245	0.000682822	0.000599385	COL6A1	protein_coding	Non-Selected
1	680001	720000	0.0143519	0.000746118	0.000725402	.	.	Non-Selected
1	700001	740000	0.00638773	0.00074597	0.000658373	.	.	Non-Selected
1	720001	760000	0.0169001	0.000957743	0.000862616	.	.	Non-Selected
1	740001	780000	0.0167411	0.0011073	0.00101043	PCBP3	protein_coding	Non-Selected
1	760001	800000	0.0145516	0.000767085	0.000711529	LOC117796916,PCBP3	protein_coding	Non-Selected
1	780001	820000	0.0101826	0.000547502	0.000551363	LOC117796916	protein_coding	Non-Selected
1	800001	840000	0.0205627	0.000654601	0.000690132	.	.	Non-Selected
1	820001	860000	0.0171436	0.000781696	0.0011085	.	.	Non-Selected
1	840001	880000	0.0225769	0.00081789	0.00125766	.	.	Non-Selected
1	860001	900000	0.0257259	0.000894213	0.00113325	.	.	Non-Selected
1	880001	920000	0.0187338	0.000934941	0.00102507	.	.	Non-Selected
1	900001	940000	0.0214521	0.000616224	0.000640724	.	.	Non-Selected
1	920001	960000	0.0398824	0.00041698	0.000438152	.	.	Non-Selected
1	940001	980000	0.0253709	0.000418279	0.000428481	.	.	Non-Selected
1	960001	1000000	-0.00305634	0.00045977	0.000447598	.	.	Non-Selected
1	980001	1020000	0.026228	0.000572642	0.000701483	.	.	Non-Selected
1	1000001	1040000	0.015217	0.00105845	0.00104212	.	.	Non-Selected
1	1020001	1060000	0.00391648	0.00103956	0.000785592	SLC19A1	protein_coding	Non-Selected
1	1040001	1080000	0.00863876	0.000476512	0.000275275	SLC19A1	protein_coding	Non-Selected
1	1060001	1100000	0.004271	0.00037833	0.000306745	.	.	Non-Selected
1	1080001	1120000	-0.0106234	0.000419771	0.00048323	.	.	Non-Selected
1	1100001	1140000	-0.0223497	0.000507611	0.000385894	LOC117801056	protein_coding	Non-Selected
1	1120001	1160000	0.00704458	0.000366858	0.000180186	COL18A1,LOC117801056	protein_coding	Non-Selected
1	1140001	1180000	0.000951357	0.000363509	0.000204003	COL18A1	protein_coding	Non-Selected
1	1160001	1200000	0.0377143	0.00122319	0.000508815	.	.	Non-Selected
1	1180001	1220000	0.0365237	0.00111742	0.000484476	.	.	Non-Selected
1	1200001	1240000	0.0486028	0.000894765	0.000684234	.	.	Non-Selected
1	1220001	1260000	0.053951	0.00097487	0.00075046	POFUT2	protein_coding	Non-Selected
1	1240001	1280000	0.0182145	0.000242176	0.000201451	POFUT2	protein_coding	Non-Selected
1	1260001	1300000	-0.17281	1.77507e-05	2.51115e-05	.	.	Non-Selected
1	1280001	1320000	0.0399183	0.000495618	0.000297621	.	.	Non-Selected
1	1300001	1340000	0.0699055	0.000998614	0.000635841	.	.	Non-Selected
1	1320001	1360000	0.0666293	0.000647932	0.000532355	.	.	Non-Selected
1	1340001	1380000	-0.0113499	0.000283654	0.000342579	.	.	Non-Selected
1	1360001	1400000	-0.023372	0.000285031	0.000265679	.	.	Non-Selected
1	1380001	1420000	-0.0209963	0.000323482	0.000262241	.	.	Non-Selected
1	1400001	1440000	-0.0082359	0.000342229	0.00031433	ADARB1	protein_coding	Non-Selected
1	1420001	1460000	-0.00301653	0.000337013	0.000321033	ADARB1	protein_coding	Non-Selected
1	1440001	1480000	0.00728004	0.000265013	0.000252064	.	.	Non-Selected
1	1460001	1500000	-0.00967361	0.000359222	0.000404329	.	.	Non-Selected
1	1480001	1520000	0.0198675	0.000441115	0.000470269	.	.	Non-Selected
1	1500001	1540000	0.00787943	0.000460034	0.00043862	.	.	Non-Selected
1	1520001	1560000	0.0208112	0.000650105	0.000559748	.	.	Non-Selected
1	1540001	1580000	0.0385994	0.000706605	0.000642043	FAM207A,ITGB2,LOC117801080	lncRNA,protein_coding	Non-Selected
1	1560001	1600000	-0.00509389	0.000440273	0.000458901	FAM207A,ITGB2,LOC117801080	lncRNA,protein_coding	Non-Selected
1	1580001	1620000	-0.0205683	0.000272302	0.000424375	PTTG1IP	protein_coding	Non-Selected
1	1600001	1640000	-0.0276666	0.000819699	0.000851948	PTTG1IP	protein_coding	Non-Selected
1	1620001	1660000	-0.00307869	0.00120257	0.000909114	SUMO3	protein_coding	Non-Selected
1	1640001	1680000	0.0295288	0.000820238	0.000538748	SUMO3,UBE2G2	protein_coding	Non-Selected
1	1660001	1700000	0.0136652	0.000695118	0.00056457	UBE2G2	protein_coding	Non-Selected
1	1680001	1720000	-0.00530686	0.000866582	0.000860705	.	.	Non-Selected
1	1700001	1740000	-0.0172979	0.000565482	0.000560284	.	.	Non-Selected
1	1720001	1760000	0.0453364	0.000600741	0.000468977	LOC117801084,LOC117801087	protein_coding	Non-Selected
1	1740001	1780000	0.0397427	0.000992482	0.000796322	LOC117801084,LOC117801085,LOC117801087	protein_coding	Non-Selected
1	1760001	1800000	0.00413895	0.00113953	0.00103175	LOC117801082,LOC117801085	protein_coding	Non-Selected
1	1780001	1820000	0.00857067	0.0015281	0.00135531	LOC100474399,LOC117801082	protein_coding	Non-Selected
1	1800001	1840000	0.10361	0.0017463	0.000958814	LOC100474399,LOC117797165,LOC117797355	protein_coding	Non-Selected
1	1820001	1860000	0.179345	0.00121342	0.00042286	LOC100478860,LOC109490648,LOC117797165,LOC117797355	protein_coding	Wild-Selected-regions
1	1840001	1880000	0.00826005	0.000915688	0.000582261	LOC100478860,LOC109490648,LOC117801088	lncRNA,protein_coding	Non-Selected
1	1860001	1900000	-0.0349045	0.000964525	0.000640391	LOC117801088	lncRNA	Non-Selected
1	1880001	1920000	0.00661286	0.000577689	0.000573887	LOC117795534	snoRNA	Non-Selected
1	1900001	1940000	0.0205672	0.000191104	0.000485652	LOC117795534	snoRNA	Non-Selected
1	1920001	1960000	0.0107662	0.000568048	0.000634192	LOC105240533,TRPM2	protein_coding	Non-Selected
1	1940001	1980000	0.0110986	0.000891733	0.000784508	CFAP410,LOC105240533,TRPM2	protein_coding	Non-Selected
1	1960001	2000000	-0.00985129	0.000445333	0.000404333	CFAP410	protein_coding	Non-Selected
1	1980001	2020000	0.0288284	0.000365131	0.000160597	PFKL	protein_coding	Non-Selected
1	2000001	2040000	0.0372598	0.000476497	0.000242992	AIRE,PFKL	protein_coding	Non-Selected
1	2020001	2060000	0.0143541	0.000479351	0.000338026	AIRE,DNMT3L	protein_coding	Non-Selected
1	2040001	2080000	0.0186121	0.000701897	0.000438348	DNMT3L,ICOSLG	protein_coding	Non-Selected
1	2060001	2100000	0.00258724	0.000621878	0.000398371	ICOSLG	protein_coding	Non-Selected
1	2080001	2120000	-0.0174671	0.000546944	0.000382901	.	.	Non-Selected
1	2100001	2140000	-0.00428545	0.000399669	0.000263388	LOC117801112	protein_coding	Non-Selected
1	2120001	2160000	0.0366457	0.000142932	9.01861e-05	GATD3A,LOC117801112	protein_coding	Non-Selected
1	2140001	2180000	-0.00646168	0.000156242	0.000123642	GATD3A,PWP2	protein_coding	Non-Selected
1	2160001	2200000	-0.019024	0.000249744	0.000189335	PWP2	protein_coding	Non-Selected
1	2180001	2220000	0.0134109	0.000246036	0.000185307	.	.	Non-Selected
1	2200001	2240000	0.0123089	0.000150883	0.000138329	.	.	Non-Selected
1	2220001	2260000	-0.0128886	0.000153371	0.000148834	TRAPPC10	protein_coding	Non-Selected
1	2240001	2280000	-0.0315292	0.000191708	0.00019552	TRAPPC10	protein_coding	Non-Selected
1	2260001	2300000	-0.0220148	0.000342706	0.000335453	.	.	Non-Selected
1	2280001	2320000	-0.0294253	0.00055048	0.000509249	.	.	Non-Selected
1	2300001	2340000	-0.010072	0.000605648	0.000535946	.	.	Non-Selected
1	2320001	2360000	0.00625947	0.000722129	0.000710443	.	.	Non-Selected
1	2340001	2380000	-0.0290759	0.00096938	0.000995816	AGPAT3,LOC100483480	protein_coding,protein_coding; partial true	Non-Selected
1	2360001	2400000	-0.0363452	0.00155273	0.00149682	AGPAT3,LOC100483480	protein_coding,protein_coding; partial true	Non-Selected
1	2380001	2420000	-0.000348195	0.00192424	0.0015942	.	.	Non-Selected
1	2400001	2440000	-0.0081972	0.00182104	0.00145454	CSTB	protein_coding	Non-Selected
1	2420001	2460000	-0.0368535	0.00106408	0.000963872	CSTB,LOC109491253,RRP1	protein_coding	Non-Selected
1	2440001	2480000	-0.0344271	0.000302956	0.000242125	LOC109491253,RRP1	protein_coding	Non-Selected
1	2460001	2500000	-0.0438667	0.000260179	0.000242131	PDXK	protein_coding	Non-Selected
1	2480001	2520000	-0.0157265	0.000458587	0.000365062	PDXK	protein_coding	Non-Selected
1	2500001	2540000	0.0253626	0.000556229	0.000361112	HSF2BP,RRP1B	protein_coding,protein_coding; partial true	Non-Selected
1	2520001	2560000	0.0807004	0.000502889	0.000379703	HSF2BP,RRP1B	protein_coding,protein_coding; partial true	Non-Selected
1	2540001	2580000	0.06201	0.000654881	0.00054361	.	.	Non-Selected
1	2560001	2600000	0.0356105	0.0004949	0.000421624	.	.	Non-Selected
1	2580001	2620000	-0.0282176	0.000953414	0.000892224	.	.	Non-Selected
1	2600001	2640000	-0.0335826	0.00132697	0.00122739	.	.	Non-Selected
1	2620001	2660000	-0.0228671	0.000869943	0.000675209	.	.	Non-Selected
1	2640001	2680000	-0.014349	0.000705768	0.000495737	.	.	Non-Selected
1	2660001	2700000	0.00373265	0.000642326	0.000587329	.	.	Non-Selected
1	2680001	2720000	0.0299685	0.00061418	0.000571695	.	.	Non-Selected
1	2700001	2740000	0.0282542	0.000615801	0.000599665	SIK1	protein_coding	Non-Selected
1	2720001	2760000	0.00730121	0.000540102	0.000548874	SIK1	protein_coding	Non-Selected
1	2740001	2780000	-0.0124305	0.000833063	0.000792522	.	.	Non-Selected
1	2760001	2800000	-0.00188073	0.0009077	0.000858635	.	.	Non-Selected
1	2780001	2820000	0.0268382	0.00075413	0.000659001	.	.	Non-Selected
1	2800001	2840000	0.0275251	0.000797899	0.000734052	LOC105234589	lncRNA	Non-Selected
1	2820001	2860000	0.026203	0.000713507	0.000541102	LOC105234589	lncRNA	Non-Selected
1	2840001	2880000	0.0276283	0.000756651	0.000479431	LOC117801124	lncRNA	Non-Selected
1	2860001	2900000	0.00143832	0.000569511	0.00047083	CBS,LOC109488606,LOC117801124	lncRNA,protein_coding	Non-Selected
1	2880001	2920000	-0.0256064	0.0003008	0.0002698	CBS,LOC109488606	lncRNA,protein_coding	Non-Selected
1	2900001	2940000	-0.00939108	0.000163593	0.000123735	.	.	Non-Selected
1	2920001	2960000	0.0333641	0.000221479	0.000117551	.	.	Non-Selected
1	2940001	2980000	0.0482371	0.000493722	0.000194084	PKNOX1	protein_coding	Non-Selected
1	2960001	3000000	0.0520321	0.000737158	0.000432792	PKNOX1,TRNAK-UUU	protein_coding,tRNA	Non-Selected
1	2980001	3020000	0.0217429	0.00133513	0.000967805	LOC117801132,NDUFV3,TRNAK-UUU	lncRNA,protein_coding,tRNA	Non-Selected
1	3000001	3040000	0.0121391	0.00171165	0.00118183	LOC117801132,NDUFV3,WDR4	lncRNA,protein_coding	Non-Selected
1	3020001	3060000	0.00421625	0.00124963	0.000810731	LOC109490117,WDR4	lncRNA,protein_coding	Non-Selected
1	3040001	3080000	-0.00552998	0.000750139	0.000392999	LOC109490117	lncRNA	Non-Selected
1	3060001	3100000	-0.0330294	0.000920589	0.000630835	.	.	Non-Selected
1	3080001	3120000	-0.0261018	0.00118378	0.00100681	.	.	Non-Selected
1	3100001	3140000	0.000301602	0.00135344	0.00107402	.	.	Non-Selected
1	3120001	3160000	0.0182567	0.00122225	0.000889751	.	.	Non-Selected
1	3140001	3180000	0.0328564	0.00127507	0.00101007	.	.	Non-Selected
1	3160001	3200000	0.0696692	0.00122509	0.00108643	PDE9A	protein_coding	Non-Selected
1	3180001	3220000	0.0682907	0.00155379	0.00149866	PDE9A	protein_coding	Non-Selected
1	3200001	3240000	0.0529671	0.00252364	0.00234922	.	.	Non-Selected
1	3220001	3260000	0.044958	0.00179115	0.00151994	.	.	Non-Selected
1	3240001	3280000	0.0192011	0.000724418	0.000534895	.	.	Non-Selected
1	3260001	3300000	0.0970014	0.000393516	0.000321075	.	.	Non-Selected
1	3280001	3320000	0.0985347	0.000260697	0.000266492	LOC117801139	lncRNA	Non-Selected
1	3300001	3340000	0.185394	0.000476784	0.000580805	LOC105238979,LOC117801139,RSPH1,SLC37A1	lncRNA,protein_coding	Non-Selected
1	3320001	3360000	0.191108	0.000692361	0.000627868	LOC105238979,RSPH1,SLC37A1	lncRNA,protein_coding	Non-Selected
1	3340001	3380000	0.12831	0.0008534	0.000591495	.	.	Non-Selected
1	3360001	3400000	0.0801394	0.00106998	0.000785496	.	.	Non-Selected
1	3380001	3420000	0.118858	0.00116358	0.000854791	TMPRSS3,UBASH3A	protein_coding	Non-Selected
1	3400001	3440000	0.14604	0.000939468	0.000599201	TMPRSS3,UBASH3A	protein_coding	Non-Selected
1	3420001	3460000	0.126333	0.00113902	0.000694111	LOC117802333	lncRNA	Non-Selected
1	3440001	3480000	0.127007	0.00103705	0.000763235	LOC117802333,TFF1,TFF2	lncRNA,protein_coding	Non-Selected
1	3460001	3500000	0.0498582	0.000345615	0.000335255	TFF1,TFF2	protein_coding	Non-Selected
1	3480001	3520000	-0.00898253	0.000432908	0.000368646	TFF3	protein_coding	Non-Selected
1	3500001	3540000	0.00394084	0.000726386	0.000657167	TFF3	protein_coding	Non-Selected
1	3520001	3560000	0.00876256	0.000371636	0.000375725	ABCG1	protein_coding	Non-Selected
1	3540001	3580000	0.117661	2.29438e-05	1.1905e-05	ABCG1	protein_coding	Wild-Selected-regions
1	3560001	3600000	0.0450564	8.75634e-05	8.63766e-05	LOC117801149	lncRNA	Non-Selected
1	3580001	3620000	0.00958423	0.000182394	0.00017288	LOC117801149	lncRNA	Non-Selected
1	3600001	3640000	-0.00319228	0.000556661	0.000552831	.	.	Non-Selected
1	3620001	3660000	0.027841	0.000653184	0.00100875	LOC100470191	protein_coding	Non-Selected
1	3640001	3680000	0.0296429	0.000497865	0.000898326	LOC100470191	protein_coding	Non-Selected
1	3660001	3700000	0.00444016	0.00083809	0.00080971	.	.	Non-Selected
1	3680001	3720000	0.00109894	0.00128355	0.00105632	.	.	Non-Selected
1	3700001	3740000	0.0220548	0.00131167	0.000955929	UMODL1	protein_coding	Non-Selected
1	3720001	3760000	0.00896146	0.0015416	0.00104033	UMODL1	protein_coding	Non-Selected
1	3740001	3780000	-0.0148739	0.00108642	0.000800245	ZBTB21	protein_coding	Non-Selected
1	3760001	3800000	0.0523841	0.000250073	0.000244433	ZBTB21	protein_coding	Non-Selected
1	3780001	3820000	0.0510686	0.000476457	0.000269172	C2CD2	protein_coding; partial true	Non-Selected
1	3800001	3840000	0.0228527	0.000890167	0.00053318	C2CD2	protein_coding; partial true	Non-Selected
1	3820001	3860000	0.0462033	0.0010462	0.00068781	.	.	Non-Selected
1	3840001	3880000	0.0579927	0.000838849	0.000544489	.	.	Non-Selected
1	3860001	3900000	0.0342358	0.000843169	0.00065037	PRDM15	protein_coding	Non-Selected
1	3880001	3920000	0.140165	0.000719709	0.000721933	PRDM15	protein_coding	Non-Selected
1	3900001	3940000	0.189573	0.000602625	0.000420716	.	.	Non-Selected
1	3920001	3960000	0.0645235	0.00088987	0.000358733	.	.	Non-Selected
1	3940001	3980000	0.0175166	0.000839149	0.000563075	RIPK4	protein_coding	Non-Selected
1	3960001	4000000	-0.00072051	0.000445775	0.00038897	RIPK4	protein_coding	Non-Selected
1	3980001	4020000	0.00279022	0.000292824	0.000335376	.	.	Non-Selected
1	4000001	4040000	-0.00905385	0.000755478	0.000755071	.	.	Non-Selected
1	4020001	4060000	0.00488914	0.00114769	0.000967457	.	.	Non-Selected
1	4040001	4080000	-0.0382096	0.00131533	0.00106174	LOC117801157	protein_coding	Non-Selected
1	4060001	4100000	0.00569409	0.00193168	0.00148371	LOC117795626,LOC117801157	protein_coding,pseudogene; pseudogene	Non-Selected
1	4080001	4120000	0.0811942	0.00202855	0.00150862	LOC117795626	pseudogene; pseudogene	Non-Selected
1	4100001	4140000	0.0775414	0.00141996	0.00143882	LOC117801012	protein_coding	Non-Selected
1	4120001	4160000	0.0319218	0.00131548	0.00134857	LOC117801012	protein_coding	Non-Selected
1	4140001	4180000	0.00608652	0.00125254	0.000813331	.	.	Non-Selected
1	4160001	4200000	-0.0119102	0.000819867	0.000395261	TMPRSS2	protein_coding	Non-Selected
1	4180001	4220000	-0.0273088	0.000830666	0.000633608	TMPRSS2	protein_coding	Non-Selected
1	4200001	4240000	-0.0306172	0.00136662	0.00114323	.	.	Non-Selected
1	4220001	4260000	-0.0185928	0.00136936	0.000874526	MX1	protein_coding	Non-Selected
1	4240001	4280000	0.0537022	0.00134888	0.000790152	MX1	protein_coding	Non-Selected
1	4260001	4300000	0.0562442	0.00137011	0.000977829	MX2	protein_coding	Non-Selected
1	4280001	4320000	0.020327	0.0017773	0.00117499	MX2	protein_coding	Non-Selected
1	4300001	4340000	0.0283498	0.00181011	0.00106584	.	.	Non-Selected
1	4320001	4360000	0.0317838	0.000798134	0.000522304	FAM3B	protein_coding	Non-Selected
1	4340001	4380000	-0.0155445	0.000730632	0.00046847	FAM3B,LOC117801166	lncRNA,protein_coding	Non-Selected
1	4360001	4400000	0.0108059	0.00122428	0.000734822	LOC117801166	lncRNA	Non-Selected
1	4380001	4420000	0.0190793	0.00130549	0.000869809	.	.	Non-Selected
1	4400001	4440000	-0.0160606	0.00120485	0.00079061	.	.	Non-Selected
1	4420001	4460000	-0.0217754	0.00128217	0.000790548	.	.	Non-Selected
1	4440001	4480000	-0.012295	0.000907533	0.000591569	BACE2	protein_coding	Non-Selected
1	4460001	4500000	0.0503564	0.000935729	0.000787636	BACE2	protein_coding	Non-Selected
1	4480001	4520000	0.0114741	0.00172451	0.00152976	.	.	Non-Selected
1	4500001	4540000	-0.00757546	0.00194059	0.00213696	.	.	Non-Selected
1	4520001	4560000	0.00904879	0.00163854	0.00188558	.	.	Non-Selected
1	4540001	4580000	-0.010289	0.00113455	0.00120184	.	.	Non-Selected
1	4560001	4600000	-0.0192612	0.000810149	0.000896916	.	.	Non-Selected
1	4580001	4620000	-0.024891	0.000526915	0.000481801	.	.	Non-Selected
1	4600001	4640000	0.00300935	0.000252343	0.000224414	.	.	Non-Selected
1	4620001	4660000	0.011173	0.00087571	0.000652157	.	.	Non-Selected
1	4640001	4680000	0.00705242	0.00211282	0.00203399	.	.	Non-Selected
1	4660001	4700000	0.0333777	0.0016813	0.00213608	.	.	Non-Selected
1	4680001	4720000	0.0517694	0.000740021	0.00100438	LOC117802359	lncRNA	Non-Selected
1	4700001	4740000	-0.0234296	0.00056904	0.000532465	LOC117802359	lncRNA	Non-Selected
1	4720001	4760000	0.00599664	0.000439549	0.000467905	.	.	Non-Selected
1	4740001	4780000	0.00395836	0.000637224	0.000532277	DSCAM	protein_coding; partial true	Non-Selected
1	4760001	4800000	-0.00760451	0.00152268	0.00151561	DSCAM	protein_coding; partial true	Non-Selected
1	4780001	4820000	-0.00953508	0.00236542	0.00249774	.	.	Non-Selected
1	4800001	4840000	-0.022468	0.0026342	0.0025297	.	.	Non-Selected
1	4820001	4860000	-0.0241835	0.00236711	0.00216812	.	.	Non-Selected
1	4840001	4880000	0.00330624	0.0016614	0.00153088	.	.	Non-Selected
1	4860001	4900000	0.012723	0.00195332	0.00218466	.	.	Non-Selected
1	4880001	4920000	-0.00422462	0.00200823	0.00240879	.	.	Non-Selected
1	4900001	4940000	-0.0208293	0.00133842	0.00158244	.	.	Non-Selected
1	4920001	4960000	-0.00944347	0.00100386	0.00103881	.	.	Non-Selected
1	4940001	4980000	0.0041705	0.000646351	0.000501443	.	.	Non-Selected
1	4960001	5000000	-0.0100974	0.000845061	0.000638288	.	.	Non-Selected
1	4980001	5020000	0.00481302	0.00113531	0.000783623	.	.	Non-Selected
1	5000001	5040000	-0.00233855	0.00126719	0.00106768	.	.	Non-Selected
1	5020001	5060000	-0.0253287	0.00179699	0.00172218	.	.	Non-Selected
1	5040001	5080000	-0.0291926	0.00191083	0.00158019	.	.	Non-Selected
1	5060001	5100000	-0.0273167	0.00150737	0.00120617	.	.	Non-Selected
1	5080001	5120000	0.0268828	0.000955002	0.00136579	.	.	Non-Selected
1	5100001	5140000	0.0559129	0.00128922	0.00111117	.	.	Non-Selected
1	5120001	5160000	0.0278156	0.00207813	0.000680259	.	.	Non-Selected
1	5140001	5180000	0.0296579	0.0018508	0.00137066	.	.	Non-Selected
1	5160001	5200000	0.0472032	0.0015932	0.00222756	.	.	Non-Selected
1	5180001	5220000	0.0667826	0.00179175	0.00266682	.	.	Non-Selected
1	5200001	5240000	0.0473672	0.00151109	0.00196356	.	.	Non-Selected
1	5220001	5260000	-0.0217753	0.00186949	0.00167888	.	.	Non-Selected
1	5240001	5280000	-0.0113204	0.00244594	0.00217362	.	.	Non-Selected
1	5260001	5300000	-0.00876179	0.00195036	0.00193969	.	.	Non-Selected
1	5280001	5320000	0.0125204	0.00131919	0.00211434	.	.	Non-Selected
1	5300001	5340000	0.0381356	0.000990034	0.00226028	.	.	Non-Selected
1	5320001	5360000	0.0196189	0.000674333	0.00206542	.	.	Non-Selected
1	5340001	5380000	0.0139039	0.000695235	0.00163943	.	.	Non-Selected
1	5360001	5400000	0.0508568	0.00187795	0.00174835	.	.	Non-Selected
1	5380001	5420000	0.0373505	0.00227043	0.0020768	.	.	Non-Selected
1	5400001	5440000	-0.0114523	0.00130154	0.00141318	.	.	Non-Selected
1	5420001	5460000	-0.00956589	0.000888348	0.000909882	.	.	Non-Selected
1	5440001	5480000	0.0133197	0.000969809	0.000878443	.	.	Non-Selected
1	5460001	5500000	0.00345575	0.00112762	0.000907294	.	.	Non-Selected
1	5480001	5520000	-0.0187019	0.000741533	0.000635586	.	.	Non-Selected
1	5500001	5540000	0.0271246	0.00137968	0.00143604	LOC117802364	lncRNA	Non-Selected
1	5520001	5560000	0.0798712	0.00253224	0.00260359	LOC117802364	lncRNA	Non-Selected
1	5540001	5580000	0.0742346	0.0023572	0.00230939	PCP4	protein_coding	Non-Selected
1	5560001	5600000	0.0557318	0.00153058	0.00136943	PCP4	protein_coding	Non-Selected
1	5580001	5620000	0.131926	0.000801844	0.000692415	.	.	Non-Selected
1	5600001	5640000	0.0634839	0.000815349	0.000719139	.	.	Non-Selected
1	5620001	5660000	0.0287928	0.000934101	0.000680061	.	.	Non-Selected
1	5640001	5680000	0.0187776	0.00123905	0.000748765	.	.	Non-Selected
1	5660001	5700000	0.0483781	0.00172104	0.00113481	.	.	Non-Selected
1	5680001	5720000	0.104759	0.00123118	0.0011963	IGSF5	protein_coding	Non-Selected
1	5700001	5740000	0.167142	0.00116686	0.0012639	IGSF5	protein_coding	Non-Selected
1	5720001	5760000	0.093063	0.00174245	0.00144326	.	.	Non-Selected
1	5740001	5780000	0.0011163	0.00189278	0.00171164	.	.	Non-Selected
1	5760001	5800000	0.00585841	0.00181438	0.00166849	B3GALT5	protein_coding	Non-Selected
1	5780001	5820000	0.00760366	0.00134902	0.001308	B3GALT5	protein_coding	Non-Selected
1	5800001	5840000	-0.0155006	0.00105566	0.00097938	.	.	Non-Selected
1	5820001	5860000	-0.0296119	0.000753267	0.000625831	.	.	Non-Selected
1	5840001	5880000	-0.0174812	0.000639346	0.00068393	.	.	Non-Selected
1	5860001	5900000	-0.0134524	0.00122646	0.00107307	.	.	Non-Selected
1	5880001	5920000	-0.0306788	0.00152436	0.00129694	.	.	Non-Selected
1	5900001	5940000	-0.0412416	0.00137212	0.00123532	LOC100473985	protein_coding	Non-Selected
1	5920001	5960000	-0.0239726	0.00128525	0.000997802	LCA5L,LOC100473985	protein_coding	Non-Selected
1	5940001	5980000	0.0321863	0.000965287	0.000413497	LCA5L	protein_coding	Non-Selected
1	5960001	6000000	0.103521	0.000591143	0.00022897	.	.	Non-Selected
1	5980001	6020000	0.0568512	0.000421697	0.000357766	GET1	protein_coding	Non-Selected
1	6000001	6040000	0.0632939	0.000385084	0.000313971	GET1	protein_coding	Non-Selected
1	6020001	6060000	0.0694532	0.000339168	0.000275713	LOC109491059	lncRNA	Non-Selected
1	6040001	6080000	0.0471994	0.000712774	0.000749142	LOC109491059,LOC117801181	lncRNA,protein_coding	Non-Selected
1	6060001	6100000	0.0429412	0.000684591	0.000701172	BRWD1,LOC117801181	protein_coding	Non-Selected
1	6080001	6120000	0.0367302	0.000362748	0.000238472	BRWD1	protein_coding	Non-Selected
1	6100001	6140000	0.0528473	0.000305569	0.000226232	.	.	Non-Selected
1	6120001	6160000	0.0266054	0.000215931	0.000190719	.	.	Non-Selected
1	6140001	6180000	0.0462172	0.000265834	0.000237157	.	.	Non-Selected
1	6160001	6200000	0.0552584	0.000310458	0.000331028	.	.	Non-Selected
1	6180001	6220000	0.0252157	0.000670021	0.000682085	PSMG1	protein_coding	Non-Selected
1	6200001	6240000	0.0445215	0.000935648	0.00079614	PSMG1	protein_coding	Non-Selected
1	6220001	6260000	0.0434933	0.000787212	0.000588438	.	.	Non-Selected
1	6240001	6280000	0.0248739	0.000812183	0.0005026	.	.	Non-Selected
1	6260001	6300000	0.0280309	0.00129393	0.000962332	.	.	Non-Selected
1	6280001	6320000	0.0488758	0.00107653	0.00099386	.	.	Non-Selected
1	6300001	6340000	0.0619154	0.000977494	0.000845508	.	.	Non-Selected
1	6320001	6360000	0.0241476	0.00130945	0.000974226	.	.	Non-Selected
1	6340001	6380000	0.01255	0.000995124	0.000711418	.	.	Non-Selected
1	6360001	6400000	0.017577	0.000455897	0.000354101	.	.	Non-Selected
1	6380001	6420000	0.0241752	0.000291427	0.000299691	.	.	Non-Selected
1	6400001	6440000	0.00814349	0.000808722	0.000859054	.	.	Non-Selected
1	6420001	6460000	-0.00368138	0.00102179	0.00097542	.	.	Non-Selected
1	6440001	6480000	0.0511074	0.000881381	0.000713434	.	.	Non-Selected
1	6460001	6500000	0.147623	0.00128642	0.000876508	ETS2	protein_coding	Non-Selected
1	6480001	6520000	0.100711	0.00168186	0.00142089	ETS2	protein_coding	Non-Selected
1	6500001	6540000	0.0365188	0.00145927	0.00148229	.	.	Non-Selected
1	6520001	6560000	0.0358012	0.000834248	0.000732988	.	.	Non-Selected
1	6540001	6580000	0.000349493	0.000432323	0.000314826	.	.	Non-Selected
1	6560001	6600000	-0.0286755	0.000813945	0.000798199	.	.	Non-Selected
1	6580001	6620000	0.036898	0.00180319	0.00166308	.	.	Non-Selected
1	6600001	6640000	0.039657	0.00211965	0.00202765	.	.	Non-Selected
1	6620001	6660000	0.00106347	0.00109022	0.0013575	.	.	Non-Selected
1	6640001	6680000	0.0243853	0.000936583	0.00100322	ERG	protein_coding	Non-Selected
1	6660001	6700000	0.0202282	0.00173055	0.00175919	ERG	protein_coding	Non-Selected
1	6680001	6720000	0.0343071	0.00160925	0.00156478	.	.	Non-Selected
1	6700001	6740000	0.111067	0.00148824	0.00129684	.	.	Non-Selected
1	6720001	6760000	0.110299	0.00154844	0.00146397	.	.	Non-Selected
1	6740001	6780000	0.0409457	0.00145963	0.00139129	.	.	Non-Selected
1	6760001	6800000	0.00716625	0.00167085	0.00174618	.	.	Non-Selected
1	6780001	6820000	0.0174287	0.00163368	0.00162483	.	.	Non-Selected
1	6800001	6840000	0.0385997	0.00103363	0.000922383	LOC117801321	lncRNA	Non-Selected
1	6820001	6860000	0.0695428	0.000806943	0.000500018	KCNJ15,LOC117801321	lncRNA,protein_coding	Non-Selected
1	6840001	6880000	0.0234183	0.00248755	0.00196371	KCNJ15	protein_coding	Non-Selected
1	6860001	6900000	0.00571299	0.00418256	0.00375432	.	.	Non-Selected
1	6880001	6920000	0.00396403	0.00346403	0.00322059	.	.	Non-Selected
1	6900001	6940000	0.00305927	0.00162071	0.00160669	.	.	Non-Selected
1	6920001	6960000	0.00892986	0.0015115	0.00159318	.	.	Non-Selected
1	6940001	6980000	0.0109916	0.00307853	0.00302193	.	.	Non-Selected
1	6960001	7000000	0.0106423	0.00478931	0.00444248	.	.	Non-Selected
1	6980001	7020000	0.010077	0.00383029	0.00349348	.	.	Non-Selected
1	7000001	7040000	0.0100566	0.00156433	0.00187052	.	.	Non-Selected
1	7020001	7060000	-0.00214744	0.00140319	0.00207723	.	.	Non-Selected
1	7040001	7080000	-0.015556	0.000934152	0.00123548	KCNJ6	protein_coding	Non-Selected
1	7060001	7100000	-0.012971	0.000282179	0.000269629	KCNJ6	protein_coding	Non-Selected
1	7080001	7120000	-0.00790567	0.00150511	0.00131885	.	.	Non-Selected
1	7100001	7140000	-0.00289644	0.00190431	0.00182109	.	.	Non-Selected
1	7120001	7160000	-0.0241873	0.00121811	0.00129662	.	.	Non-Selected
1	7140001	7180000	-0.0333031	0.00140417	0.00125137	.	.	Non-Selected
1	7160001	7200000	-0.018795	0.00134198	0.00109938	.	.	Non-Selected
1	7180001	7220000	-0.0142018	0.000970487	0.000808985	.	.	Non-Selected
1	7200001	7240000	0.00629286	0.000916577	0.000799637	.	.	Non-Selected
1	7220001	7260000	0.0274275	0.00110534	0.000927599	.	.	Non-Selected
1	7240001	7280000	0.062587	0.000937516	0.00132806	.	.	Non-Selected
1	7260001	7300000	0.0774462	0.000628195	0.00141469	.	.	Non-Selected
1	7280001	7320000	0.0598766	0.00038975	0.000615194	.	.	Non-Selected
1	7300001	7340000	0.034278	0.000395754	0.000344345	.	.	Non-Selected
1	7320001	7360000	0.00171927	0.000929197	0.000885546	.	.	Non-Selected
1	7340001	7380000	-0.015173	0.00106823	0.000953881	.	.	Non-Selected
1	7360001	7400000	0.00330301	0.000483433	0.000458757	.	.	Non-Selected
1	7380001	7420000	0.125888	0.000292383	0.000525628	.	.	Captive-Selected-regions
1	7400001	7440000	0.13848	0.000307963	0.000542616	.	.	Captive-Selected-regions
1	7420001	7460000	0.0969188	0.000209762	0.000290091	.	.	Non-Selected
1	7440001	7480000	0.0665242	0.000212129	0.000218424	.	.	Non-Selected
1	7460001	7500000	0.0618178	0.000160828	0.000128477	.	.	Non-Selected
1	7480001	7520000	0.00815912	0.00144224	0.0013816	.	.	Non-Selected
1	7500001	7540000	0.00369352	0.00462913	0.00447612	.	.	Non-Selected
1	7520001	7560000	0.00313142	0.00528962	0.00515299	.	.	Non-Selected
1	7540001	7580000	0.00519777	0.00247655	0.00245847	DYRK1A	protein_coding	Non-Selected
1	7560001	7600000	0.0227629	0.000819208	0.000880558	DYRK1A,LOC117795505,LOC117795606	protein_coding,pseudogene; pseudogene,snRNA	Non-Selected
1	7580001	7620000	0.0283144	0.000794651	0.00081735	LOC117795505,LOC117795606,VPS26C	protein_coding,pseudogene; pseudogene,snRNA	Non-Selected
1	7600001	7640000	0.0412689	0.00104571	0.000813673	VPS26C	protein_coding	Non-Selected
1	7620001	7660000	0.0296035	0.00111316	0.000652148	.	.	Non-Selected
1	7640001	7680000	0.00149731	0.000848144	0.000504877	.	.	Non-Selected
1	7660001	7700000	-0.0100396	0.000928992	0.000745726	.	.	Non-Selected
1	7680001	7720000	-0.00322489	0.00444059	0.00430664	.	.	Non-Selected
1	7700001	7740000	-0.00109277	0.0078817	0.00776842	.	.	Non-Selected
1	7720001	7760000	-0.000811892	0.00801617	0.00765344	LOC117795648,LOC117801378,TTC3	lncRNA,protein_coding,snRNA	Non-Selected
1	7740001	7780000	-0.00594276	0.00547261	0.00460777	LOC117795648,LOC117801378,TTC3	lncRNA,protein_coding,snRNA	Non-Selected
1	7760001	7800000	-0.0201618	0.00426694	0.00300953	LOC100480655,LOC117801382	pseudogene; pseudogene	Non-Selected
1	7780001	7820000	-0.0093324	0.00588765	0.00486517	LOC100480655,LOC117801055,LOC117801382	pseudogene; pseudogene	Non-Selected
1	7800001	7840000	0.00390865	0.00482104	0.00429157	HLCS,LOC117801055,LOC117801383	lncRNA,protein_coding,pseudogene; pseudogene	Non-Selected
1	7820001	7860000	0.0181049	0.0019608	0.00173221	HLCS,LOC117801383	lncRNA,protein_coding	Non-Selected
1	7840001	7880000	0.0325647	0.000292683	0.00023261	.	.	Non-Selected
1	7860001	7900000	-0.000808921	0.00053189	0.000515963	.	.	Non-Selected
1	7880001	7920000	0.0633242	0.00105225	0.00102683	.	.	Non-Selected
1	7900001	7940000	0.122661	0.000773303	0.00071217	.	.	Non-Selected
1	7920001	7960000	0.150328	0.000236307	0.00018803	.	.	Non-Selected
1	7940001	7980000	0.0762045	0.000688068	0.000465257	.	.	Non-Selected
1	7960001	8000000	0.0770038	0.0014004	0.000985357	.	.	Non-Selected
1	7980001	8020000	0.0626299	0.00107345	0.000811669	.	.	Non-Selected
1	8000001	8040000	0.00973743	0.000587373	0.000602801	.	.	Non-Selected
1	8020001	8060000	-0.00266828	0.000721074	0.000834519	.	.	Non-Selected
1	8040001	8080000	0.000206525	0.00131972	0.0014203	.	.	Non-Selected
1	8060001	8100000	0.00710056	0.000986997	0.00102398	LOC109489288,SIM2	lncRNA,protein_coding	Non-Selected
1	8080001	8120000	0.00692824	0.000621913	0.000602024	LOC109489288,SIM2	lncRNA,protein_coding	Non-Selected
1	8100001	8140000	0.0177955	0.00113414	0.00105822	.	.	Non-Selected
1	8120001	8160000	0.0158244	0.00136256	0.00131629	LOC117802369	lncRNA	Non-Selected
1	8140001	8180000	0.00170965	0.00162	0.00168262	LOC117802369	lncRNA	Non-Selected
1	8160001	8200000	-0.00701941	0.00163444	0.00161896	.	.	Non-Selected
1	8180001	8220000	0.0189565	0.00117559	0.00121672	.	.	Non-Selected
1	8200001	8240000	0.0592833	0.000568064	0.00065979	.	.	Non-Selected
1	8220001	8260000	0.0435766	0.000680765	0.00085151	.	.	Non-Selected
1	8240001	8280000	0.0393166	0.000930811	0.00116595	.	.	Non-Selected
1	8260001	8300000	0.0256177	0.000540901	0.000690054	CLDN14	protein_coding	Non-Selected
1	8280001	8320000	0.0082325	0.000600069	0.000682546	CLDN14	protein_coding	Non-Selected
1	8300001	8340000	-0.00327248	0.000732699	0.000681083	.	.	Non-Selected
1	8320001	8360000	-0.0203265	0.000870511	0.000878323	.	.	Non-Selected
1	8340001	8380000	-0.0158805	0.00100185	0.00110351	.	.	Non-Selected
1	8360001	8400000	0.00297727	0.000582633	0.000589548	CHAF1B	protein_coding	Non-Selected
1	8380001	8420000	0.0130959	0.000464837	0.000423527	CHAF1B	protein_coding	Non-Selected
1	8400001	8440000	0.0100542	0.000866123	0.00092709	MORC3	protein_coding	Non-Selected
1	8420001	8460000	0.000772248	0.00102097	0.000962905	LOC109489285,MORC3	lncRNA,protein_coding	Non-Selected
1	8440001	8480000	0.041823	0.00120091	0.00111796	LOC109489285	lncRNA	Non-Selected
1	8460001	8500000	0.0788137	0.00128018	0.00120658	.	.	Non-Selected
1	8480001	8520000	0.0586733	0.00100396	0.000839872	.	.	Non-Selected
1	8500001	8540000	0.0245676	0.00108408	0.000787373	.	.	Non-Selected
1	8520001	8560000	0.0341521	0.00113088	0.000741651	DOP1B,LOC105236656	lncRNA,protein_coding	Non-Selected
1	8540001	8580000	0.0258857	0.000858059	0.000821247	DOP1B,LOC100482919,LOC105236656	lncRNA,protein_coding	Non-Selected
1	8560001	8600000	0.0146327	0.00059972	0.000672586	LOC100482919	protein_coding	Non-Selected
1	8580001	8620000	-0.00218103	0.000654866	0.000575071	LOC100463727	protein_coding	Non-Selected
1	8600001	8640000	-0.0366133	0.000803781	0.00075767	LOC100463727,LOC100482670,LOC100484931	protein_coding,pseudogene; pseudogene	Non-Selected
1	8620001	8660000	-0.0129246	0.000602936	0.000623978	LOC100482421,LOC100482670,LOC100484931,SETD4	protein_coding,pseudogene; pseudogene	Non-Selected
1	8640001	8680000	0.0401004	0.000338071	0.000362642	LOC100482421,SETD4	protein_coding	Non-Selected
1	8660001	8700000	0.0365217	0.000254818	0.000251996	.	.	Non-Selected
1	8680001	8720000	0.028392	0.000206108	0.000162248	.	.	Non-Selected
1	8700001	8740000	-0.0180513	0.000559026	0.000527047	LOC105236654	lncRNA	Non-Selected
1	8720001	8760000	0.0114175	0.0010373	0.000989635	LOC105236654,LOC117801432	lncRNA	Non-Selected
1	8740001	8780000	0.0338828	0.000670821	0.000590509	LOC117801432	lncRNA	Non-Selected
1	8760001	8800000	-0.00242567	0.000331141	0.000208156	.	.	Non-Selected
1	8780001	8820000	0.0090838	0.00110083	0.00074886	.	.	Non-Selected
1	8800001	8840000	0.0249975	0.0016457	0.00111674	LOC117801430	lncRNA	Non-Selected
1	8820001	8860000	0.0328173	0.00100482	0.000628786	LOC117801430	lncRNA	Non-Selected
1	8840001	8880000	-0.0191315	0.00113507	0.000825332	.	.	Non-Selected
1	8860001	8900000	-0.0206213	0.00137557	0.00102332	.	.	Non-Selected
1	8880001	8920000	0.0103184	0.000817243	0.000561755	.	.	Non-Selected
1	8900001	8940000	0.0387496	0.000482114	0.000363387	.	.	Non-Selected
1	8920001	8960000	-0.0143051	0.000729865	0.000711978	LOC117801431	lncRNA	Non-Selected
1	8940001	8980000	-0.02101	0.00104901	0.00109793	LOC117801429,LOC117801431	lncRNA	Non-Selected
1	8960001	9000000	-0.00942083	0.00102948	0.00120723	LOC117801429,LOC117801433	lncRNA	Non-Selected
1	8980001	9020000	0.000128556	0.000887763	0.00112192	LOC117801433	lncRNA	Non-Selected
1	9000001	9040000	-0.00613388	0.000669281	0.000759455	.	.	Non-Selected
1	9020001	9060000	-0.02737	0.00122665	0.00120843	.	.	Non-Selected
1	9040001	9080000	-0.0244566	0.00129957	0.00123197	.	.	Non-Selected
1	9060001	9100000	0.0152201	0.000582652	0.000490869	.	.	Non-Selected
1	9080001	9120000	0.0501635	0.000353336	0.000270514	.	.	Non-Selected
1	9100001	9140000	-0.0241489	0.000673093	0.000515974	.	.	Non-Selected
1	9120001	9160000	-0.032309	0.000848852	0.000752635	.	.	Non-Selected
1	9140001	9180000	-0.0116101	0.000668051	0.000699094	.	.	Non-Selected
1	9160001	9200000	0.0807612	0.000737195	0.000833874	.	.	Non-Selected
1	9180001	9220000	0.0888342	0.000829272	0.000934289	.	.	Non-Selected
1	9200001	9240000	-0.00587981	0.00143573	0.00142678	.	.	Non-Selected
1	9220001	9260000	0.0675483	0.00186099	0.00171701	.	.	Non-Selected
1	9240001	9280000	0.101639	0.0014807	0.00155166	.	.	Non-Selected
1	9260001	9300000	0.0447842	0.0012588	0.00150474	.	.	Non-Selected
1	9280001	9320000	0.101693	0.00158398	0.00172068	.	.	Non-Selected
1	9300001	9340000	0.0838301	0.00208525	0.00198828	.	.	Non-Selected
1	9320001	9360000	0.0409991	0.00186438	0.00158248	.	.	Non-Selected
1	9340001	9380000	0.0115422	0.00173577	0.00153894	.	.	Non-Selected
1	9360001	9400000	0.00716843	0.0019765	0.00148876	.	.	Non-Selected
1	9380001	9420000	0.0124248	0.00182142	0.00115772	.	.	Non-Selected
1	9400001	9440000	0.00265572	0.001391	0.00108779	.	.	Non-Selected
1	9420001	9460000	0.0543223	0.00151492	0.00128819	.	.	Non-Selected
1	9440001	9480000	0.0669274	0.001309	0.00126522	.	.	Non-Selected
1	9460001	9500000	0.0158307	0.000777655	0.000842994	.	.	Non-Selected
1	9480001	9520000	0.0316338	0.00070877	0.000569404	.	.	Non-Selected
1	9500001	9540000	0.0420859	0.00142349	0.00128843	.	.	Non-Selected
1	9520001	9560000	0.00981216	0.00192602	0.00173251	.	.	Non-Selected
1	9540001	9580000	0.0487674	0.00132667	0.00103028	RUNX1	protein_coding	Non-Selected
1	9560001	9600000	0.172414	0.00140403	0.00101129	RUNX1	protein_coding	Non-Selected
1	9580001	9620000	0.188968	0.00145932	0.000878194	.	.	Non-Selected
1	9600001	9640000	0.174585	0.000961256	0.00058322	LOC109489286	pseudogene; pseudogene	Non-Selected
1	9620001	9660000	0.0666005	0.00114904	0.00101069	LOC109489286	pseudogene; pseudogene	Non-Selected
1	9640001	9680000	0.0232348	0.00132218	0.00114774	.	.	Non-Selected
1	9660001	9700000	0.0175546	0.000721946	0.00058091	.	.	Non-Selected
1	9680001	9720000	0.0269077	0.000260222	0.000192344	LOC117801435	lncRNA	Non-Selected
1	9700001	9740000	0.0339074	0.000378889	0.000264983	LOC117801435	lncRNA	Non-Selected
1	9720001	9760000	0.00534806	0.00070579	0.000621107	.	.	Non-Selected
1	9740001	9780000	-0.0105232	0.000685924	0.000714897	.	.	Non-Selected
1	9760001	9800000	0.0155302	0.000547181	0.000480817	.	.	Non-Selected
1	9780001	9820000	0.0104929	0.000454624	0.000355798	.	.	Non-Selected
1	9800001	9840000	-0.0226894	0.000331673	0.000258416	.	.	Non-Selected
1	9820001	9860000	0.0351554	0.00049226	0.00041655	.	.	Non-Selected
1	9840001	9880000	0.0527947	0.000706914	0.00099397	.	.	Non-Selected
1	9860001	9900000	0.0599761	0.00156153	0.00205045	LOC117801438	lncRNA	Non-Selected
1	9880001	9920000	0.0625312	0.00131863	0.00147584	LOC117801438	lncRNA	Non-Selected
1	9900001	9940000	0.0187757	0.00044089	0.000368436	CLIC6	protein_coding	Non-Selected
1	9920001	9960000	-0.00720536	0.000405546	0.000337326	CLIC6	protein_coding	Non-Selected
1	9940001	9980000	-0.0143677	0.000229907	0.00033039	LOC117802377,LOC117803273	lncRNA	Non-Selected
1	9960001	10000000	-0.0117128	0.000193423	0.000317178	LOC117802377,LOC117803273	lncRNA	Non-Selected
1	9980001	10020000	0.0423956	0.000246587	0.000236717	.	.	Non-Selected
1	10000001	10040000	0.103775	0.00055487	0.000445784	.	.	Non-Selected
1	10020001	10060000	0.0612523	0.000849562	0.000706406	LOC117801444	lncRNA	Non-Selected
1	10040001	10080000	-0.0223926	0.00109926	0.0009243	LOC117801444,LOC117801448,RCAN1	lncRNA,protein_coding	Non-Selected
1	10060001	10100000	-0.026943	0.0013632	0.00117208	LOC117801448,RCAN1	lncRNA,protein_coding	Non-Selected
1	10080001	10120000	-0.0175972	0.000744541	0.000663073	.	.	Non-Selected
1	10100001	10140000	-0.00444517	0.000564676	0.000488768	KCNE1	protein_coding	Non-Selected
1	10120001	10160000	-0.0152012	0.00151591	0.00140527	KCNE1,SMIM34A	protein_coding	Non-Selected
1	10140001	10180000	-0.0169246	0.00139042	0.00148839	FAM243A,SMIM34A	protein_coding	Non-Selected
1	10160001	10200000	0.00884727	0.000869505	0.000998797	FAM243A	protein_coding	Non-Selected
1	10180001	10220000	0.0355027	0.00177018	0.00154459	SMIM11A	protein_coding	Non-Selected
1	10200001	10240000	0.019069	0.00212168	0.00199331	LOC117795486,SMIM11A	protein_coding,snRNA	Non-Selected
1	10220001	10260000	0.0509252	0.0020956	0.00215351	LOC117795486	snRNA	Non-Selected
1	10240001	10280000	0.0982316	0.00205884	0.00205081	.	.	Non-Selected
1	10260001	10300000	0.0860555	0.00163935	0.00177625	.	.	Non-Selected
1	10280001	10320000	0.0478258	0.00153747	0.00198679	.	.	Non-Selected
1	10300001	10340000	0.030457	0.000791491	0.00133268	.	.	Non-Selected
1	10320001	10360000	0.0248391	0.000281781	0.000616589	.	.	Non-Selected
1	10340001	10380000	0.0276455	0.000501538	0.000586323	.	.	Non-Selected
1	10360001	10400000	0.0167339	0.00130138	0.00109442	KCNE2	protein_coding	Non-Selected
1	10380001	10420000	-0.00603147	0.00182344	0.00162315	KCNE2	protein_coding	Non-Selected
1	10400001	10440000	-0.0146594	0.00134611	0.00129376	.	.	Non-Selected
1	10420001	10460000	-0.0153468	0.000889292	0.000875472	SLC5A3	protein_coding	Non-Selected
1	10440001	10480000	-0.038185	0.000718214	0.000673244	MRPS6,SLC5A3	protein_coding	Non-Selected
1	10460001	10500000	-0.0221852	0.00062607	0.000435646	LOC100481172,MRPS6	protein_coding,pseudogene; pseudogene	Non-Selected
1	10480001	10520000	0.0163322	0.000570295	0.000441131	LOC100481172	pseudogene; pseudogene	Non-Selected
1	10500001	10540000	0.0331225	0.000737378	0.000819572	LOC100478155	pseudogene; pseudogene	Non-Selected
1	10520001	10560000	0.0195863	0.000960572	0.00106438	LOC100478155	pseudogene; pseudogene	Non-Selected
1	10540001	10580000	0.0080504	0.000729311	0.000839014	.	.	Non-Selected
1	10560001	10600000	0.0192079	0.00115528	0.00122853	.	.	Non-Selected
1	10580001	10620000	-0.0133815	0.00194692	0.00188336	ATP5PO	protein_coding	Non-Selected
1	10600001	10640000	-0.0328579	0.00120338	0.00121594	ATP5PO	protein_coding	Non-Selected
1	10620001	10660000	0.0330787	0.000366755	0.000510333	.	.	Non-Selected
1	10640001	10680000	0.0266784	0.000428378	0.000584261	.	.	Non-Selected
1	10660001	10700000	-0.00554076	0.000405955	0.000554833	.	.	Non-Selected
1	10680001	10720000	-0.0107095	0.000533775	0.000568848	.	.	Non-Selected
1	10700001	10740000	0.0313643	0.00047899	0.000433218	.	.	Non-Selected
1	10720001	10760000	0.133826	0.000275153	0.000252228	.	.	Non-Selected
1	10740001	10780000	0.0721577	0.000319006	0.000305088	.	.	Non-Selected
1	10760001	10800000	0.0443241	0.000491193	0.000397561	.	.	Non-Selected
1	10780001	10820000	0.0693367	0.000764063	0.000557539	.	.	Non-Selected
1	10800001	10840000	0.0551531	0.000506819	0.000401262	CRYZL1,ITSN1	protein_coding	Non-Selected
1	10820001	10860000	-0.0149698	0.000220923	0.000249409	CRYZL1,ITSN1	protein_coding	Non-Selected
1	10840001	10880000	-0.00717732	0.000263775	0.00028263	DONSON	protein_coding; partial true	Non-Selected
1	10860001	10900000	0.001774	0.000213124	0.000237272	DONSON	protein_coding; partial true	Non-Selected
1	10880001	10920000	0.00314465	0.000198398	0.00021853	GART,SON	protein_coding	Non-Selected
1	10900001	10940000	0.00902247	0.000187901	0.000178159	GART,SON	protein_coding	Non-Selected
1	10920001	10960000	0.00127981	0.000223329	0.000193671	DNAJC28	protein_coding	Non-Selected
1	10940001	10980000	-0.00264537	0.000281479	0.000245327	DNAJC28,TMEM50B	protein_coding	Non-Selected
1	10960001	11000000	0.00483247	0.00024637	0.000258173	TMEM50B	protein_coding	Non-Selected
1	10980001	11020000	0.0132567	0.000405014	0.000439904	LOC109489693	lncRNA	Non-Selected
1	11000001	11040000	0.0149887	0.000733527	0.00061841	IFNGR2,LOC109489693	lncRNA,protein_coding	Non-Selected
1	11020001	11060000	0.0336956	0.000469893	0.000350912	IFNGR2	protein_coding	Non-Selected
1	11040001	11080000	0.0860896	0.000197552	0.000170598	LOC117801475	lncRNA	Non-Selected
1	11060001	11100000	0.0453083	0.000222235	0.0001942	LOC117801475,LOC117801476	lncRNA	Non-Selected
1	11080001	11120000	-0.0289626	0.000419524	0.000327312	IFNAR1,LOC117801476	lncRNA,protein_coding	Non-Selected
1	11100001	11140000	-0.0316785	0.000736922	0.000660393	IFNAR1,LOC100482174	protein_coding,pseudogene; pseudogene	Non-Selected
1	11120001	11160000	-0.0163851	0.000479035	0.000479403	LOC100482174	pseudogene; pseudogene	Non-Selected
1	11140001	11180000	0.101322	0.000364977	0.000246085	IL10RB	protein_coding	Non-Selected
1	11160001	11200000	0.0395203	0.000638563	0.000403919	IL10RB	protein_coding	Non-Selected
1	11180001	11220000	-0.0372933	0.000445616	0.000328492	IFNAR2	protein_coding	Non-Selected
1	11200001	11240000	0.00879731	0.000242502	0.000219207	IFNAR2	protein_coding	Non-Selected
1	11220001	11260000	0.0477588	0.00080961	0.00047168	.	.	Non-Selected
1	11240001	11280000	0.0651266	0.00143765	0.000569397	.	.	Non-Selected
1	11260001	11300000	0.0484013	0.00109655	0.000437446	.	.	Non-Selected
1	11280001	11320000	0.00325101	0.000403751	0.000287329	.	.	Non-Selected
1	11300001	11340000	-0.00338287	0.000512933	0.000454646	.	.	Non-Selected
1	11320001	11360000	-0.0109489	0.000552499	0.000536667	OLIG1	protein_coding	Non-Selected
1	11340001	11380000	-0.0404923	0.000207742	0.000259808	OLIG1	protein_coding	Non-Selected
1	11360001	11400000	-0.0361413	0.000408569	0.000402514	LOC105237792,OLIG2	lncRNA,protein_coding	Non-Selected
1	11380001	11420000	-0.0277849	0.000491107	0.000448878	LOC100483430,LOC105237792,OLIG2	lncRNA,protein_coding,pseudogene; pseudogene	Non-Selected
1	11400001	11440000	0.00417274	0.000518013	0.00039368	LOC100483430	pseudogene; pseudogene	Non-Selected
1	11420001	11460000	0.0188406	0.000947638	0.000820019	LOC100483679	pseudogene; pseudogene	Non-Selected
1	11440001	11480000	0.0207297	0.00142148	0.00156758	LOC100483679	pseudogene; pseudogene	Non-Selected
1	11460001	11500000	0.0202213	0.00164058	0.00185416	.	.	Non-Selected
1	11480001	11520000	0.00349731	0.00146914	0.00168253	.	.	Non-Selected
1	11500001	11540000	-0.0247945	0.00158845	0.00186403	LOC117801488	lncRNA	Non-Selected
1	11520001	11560000	-0.0380448	0.00177739	0.00198966	LOC117801488	lncRNA	Non-Selected
1	11540001	11580000	-0.0461438	0.000883663	0.00099752	C1H21orf62,LOC109489692	protein_coding,pseudogene; pseudogene	Non-Selected
1	11560001	11600000	-0.0440128	7.84676e-05	9.55708e-05	C1H21orf62,LOC109489692,LOC117801491	lncRNA,protein_coding,pseudogene; pseudogene	Non-Selected
1	11580001	11620000	-0.0182274	8.07376e-05	9.37262e-05	LOC117801491,PAXBP1	lncRNA,protein_coding	Non-Selected
1	11600001	11640000	-0.0280266	8.81027e-05	0.000101199	PAXBP1	protein_coding	Non-Selected
1	11620001	11660000	-0.0381255	9.30804e-05	8.66951e-05	SYNJ1	protein_coding	Non-Selected
1	11640001	11680000	-0.0630804	0.000731826	0.00068372	SYNJ1	protein_coding	Non-Selected
1	11660001	11700000	-0.0607753	0.00110867	0.00108859	.	.	Non-Selected
1	11680001	11720000	-0.0528346	0.000640451	0.000656503	.	.	Non-Selected
1	11700001	11740000	-0.0228125	0.000472655	0.000468162	.	.	Non-Selected
1	11720001	11760000	-0.0187401	0.000835801	0.000734936	CFAP298	protein_coding	Non-Selected
1	11740001	11780000	-0.0233274	0.00125326	0.00113031	CFAP298	protein_coding	Non-Selected
1	11760001	11800000	-0.0287601	0.00165179	0.00163735	.	.	Non-Selected
1	11780001	11820000	-0.0243338	0.00140229	0.00129932	LOC100484184	protein_coding	Non-Selected
1	11800001	11840000	-0.024972	0.00114646	0.00104362	LOC100484184	protein_coding	Non-Selected
1	11820001	11860000	-0.0319741	0.000931002	0.000868114	.	.	Non-Selected
1	11840001	11880000	-0.0406929	0.000854331	0.000675409	LOC117801505	protein_coding	Non-Selected
1	11860001	11900000	-0.0354716	0.000813143	0.000720759	LOC117801505,LOC117801507,URB1	lncRNA,protein_coding	Non-Selected
1	11880001	11920000	0.00141965	0.000324435	0.00031734	LOC117801507,URB1	lncRNA,protein_coding	Non-Selected
1	11900001	11940000	0.0114376	0.00031863	0.000280993	.	.	Non-Selected
1	11920001	11960000	0.00326127	0.000360247	0.0003214	.	.	Non-Selected
1	11940001	11980000	-0.0252677	0.000659051	0.000910958	.	.	Non-Selected
1	11960001	12000000	-0.0393053	0.00095373	0.00115905	MIS18A	protein_coding	Non-Selected
1	11980001	12020000	-0.0407222	0.000873944	0.000830502	MIS18A	protein_coding	Non-Selected
1	12000001	12040000	-0.00882024	0.000564413	0.00074326	.	.	Non-Selected
1	12020001	12060000	0.0214054	0.000407632	0.0010056	.	.	Non-Selected
1	12040001	12080000	0.0419258	0.000636772	0.00155298	.	.	Non-Selected
1	12060001	12100000	0.0382937	0.000815231	0.00125787	.	.	Non-Selected
1	12080001	12120000	0.0143405	0.000577858	0.000545639	.	.	Non-Selected
1	12100001	12140000	0.00759198	0.000434462	0.00034608	.	.	Non-Selected
1	12120001	12160000	-0.020346	0.000299648	0.000211938	.	.	Non-Selected
1	12140001	12180000	-0.0590838	0.000496331	0.000478165	.	.	Non-Selected
1	12160001	12200000	-0.0377473	0.00103659	0.000941935	.	.	Non-Selected
1	12180001	12220000	0.017681	0.0011754	0.00123549	.	.	Non-Selected
1	12200001	12240000	0.0113348	0.00147278	0.00160608	.	.	Non-Selected
1	12220001	12260000	-0.00778239	0.00133089	0.00139624	.	.	Non-Selected
1	12240001	12280000	0.00505382	0.00107062	0.00124467	.	.	Non-Selected
1	12260001	12300000	-0.00203836	0.00107229	0.00130423	.	.	Non-Selected
1	12280001	12320000	-0.010648	0.00140025	0.00159614	.	.	Non-Selected
1	12300001	12340000	0.0241907	0.00170392	0.00169742	.	.	Non-Selected
1	12320001	12360000	0.0428333	0.00134145	0.00140452	HUNK	protein_coding	Non-Selected
1	12340001	12380000	0.00667274	0.00118853	0.00137736	HUNK	protein_coding	Non-Selected
1	12360001	12400000	0.0137003	0.00125369	0.00110874	.	.	Non-Selected
1	12380001	12420000	0.00980092	0.00132806	0.000858062	.	.	Non-Selected
1	12400001	12440000	-0.00571123	0.00111531	0.000860114	.	.	Non-Selected
1	12420001	12460000	0.0121826	0.000581986	0.000613485	SCAF4	protein_coding	Non-Selected
1	12440001	12480000	0.0811505	0.000231859	0.000191603	SCAF4	protein_coding	Non-Selected
1	12460001	12500000	0.0944511	0.000215174	7.66303e-05	.	.	Non-Selected
1	12480001	12520000	0.0725815	0.000266921	0.000116785	.	.	Non-Selected
1	12500001	12540000	0.0453786	0.000298987	0.000118621	LOC109491175,SOD1	protein_coding	Non-Selected
1	12520001	12560000	0.0373693	0.000382817	0.000140707	LOC109491175,LOC117795440,SOD1	protein_coding,pseudogene; pseudogene	Non-Selected
1	12540001	12580000	0.0306829	0.000533973	0.00016355	LOC117795440	pseudogene; pseudogene	Non-Selected
1	12560001	12600000	-0.00147152	0.00117303	0.000882349	.	.	Non-Selected
1	12580001	12620000	0.00766954	0.00127296	0.00118284	LOC117801140,TIAM1	protein_coding	Non-Selected
1	12600001	12640000	0.0271233	0.000645789	0.000643182	LOC117801140,TIAM1	protein_coding	Non-Selected
1	12620001	12660000	0.0182808	0.000350589	0.00042086	.	.	Non-Selected
1	12640001	12680000	0.0103463	0.000303455	0.000316776	.	.	Non-Selected
1	12660001	12700000	-0.020475	0.000458161	0.000357505	.	.	Non-Selected
1	12680001	12720000	0.00540545	0.001001	0.000695411	.	.	Non-Selected
1	12700001	12740000	0.00203571	0.00126835	0.000885005	.	.	Non-Selected
1	12720001	12760000	0.00209921	0.000920963	0.000632429	.	.	Non-Selected
1	12740001	12780000	-0.00339761	0.000610998	0.000426686	.	.	Non-Selected
1	12760001	12800000	-0.0446182	0.000384513	0.00029857	.	.	Non-Selected
1	12780001	12820000	-0.0364904	0.000525778	0.000476067	.	.	Non-Selected
1	12800001	12840000	-0.0338258	0.000723793	0.000631618	.	.	Non-Selected
1	12820001	12860000	-0.0496397	0.000900418	0.000859408	.	.	Non-Selected
1	12840001	12880000	-0.0587077	0.00106844	0.000994212	.	.	Non-Selected
1	12860001	12900000	-0.0440784	0.00109328	0.00093651	.	.	Non-Selected
1	12880001	12920000	-0.0259394	0.00172315	0.00154794	.	.	Non-Selected
1	12900001	12940000	-0.0269161	0.00219557	0.00204415	.	.	Non-Selected
1	12920001	12960000	-0.0206892	0.00129071	0.00147448	.	.	Non-Selected
1	12940001	12980000	0.0153715	0.000922864	0.00113582	.	.	Non-Selected
1	12960001	13000000	0.00592496	0.00123215	0.00122055	.	.	Non-Selected
1	12980001	13020000	0.0239632	0.00176359	0.00140169	.	.	Non-Selected
1	13000001	13040000	0.0195242	0.002111	0.00142628	.	.	Non-Selected
1	13020001	13060000	0.0122023	0.00210862	0.00135773	.	.	Non-Selected
1	13040001	13080000	0.0203497	0.00175472	0.00120475	.	.	Non-Selected
1	13060001	13100000	-0.00250527	0.000789289	0.000659291	.	.	Non-Selected
1	13080001	13120000	0.00773359	0.000860251	0.000971082	.	.	Non-Selected
1	13100001	13140000	-0.0247402	0.00214502	0.00214214	.	.	Non-Selected
1	13120001	13160000	-0.0406133	0.00309929	0.0026903	.	.	Non-Selected
1	13140001	13180000	-0.0393377	0.00248623	0.00202381	LOC100470813	protein_coding	Non-Selected
1	13160001	13200000	-0.0306535	0.00193343	0.001645	LOC100470813	protein_coding	Non-Selected
1	13180001	13220000	-0.0209756	0.00205232	0.00188368	LOC100470558	protein_coding	Non-Selected
1	13200001	13240000	-0.0196214	0.0017288	0.00176152	LOC100470307,LOC100470558	protein_coding	Non-Selected
1	13220001	13260000	-0.00988323	0.0019032	0.00204495	LOC100470307	protein_coding	Non-Selected
1	13240001	13280000	-0.0079612	0.00166832	0.00178278	.	.	Non-Selected
1	13260001	13300000	0.0500705	0.000956616	0.00157274	LOC117802416	protein_coding	Non-Selected
1	13280001	13320000	0.111004	0.0011847	0.00158669	LOC117802416,LOC117802433,LOC117802455,LOC117802475	protein_coding	Non-Selected
1	13300001	13340000	0.112484	0.00111127	0.00113265	LOC117802433,LOC117802455,LOC117802475	protein_coding	Non-Selected
1	13320001	13360000	0.0542098	0.00245191	0.00215869	.	.	Non-Selected
1	13340001	13380000	0.0641343	0.00344829	0.0026272	.	.	Non-Selected
1	13360001	13400000	0.117201	0.00363698	0.00241372	.	.	Non-Selected
1	13380001	13420000	0.110614	0.00346904	0.00232939	.	.	Non-Selected
1	13400001	13440000	0.0244801	0.00242585	0.00215422	.	.	Non-Selected
1	13420001	13460000	0.00596097	0.00134922	0.00166585	LOC100475910,LOC117801150,LOC117802591	protein_coding	Non-Selected
1	13440001	13480000	0.0115498	0.00181819	0.00235734	LOC100475910,LOC117801150,LOC117802591	protein_coding	Non-Selected
1	13460001	13500000	-0.00580037	0.00302113	0.00330564	LOC109490774	protein_coding	Non-Selected
1	13480001	13520000	0.0148387	0.00173642	0.00204608	LOC105240941,LOC105240944,LOC109490774	protein_coding	Non-Selected
1	13500001	13540000	0.0338988	0.00169932	0.00186427	LOC105240941,LOC105240944	protein_coding	Non-Selected
1	13520001	13560000	0.0133092	0.00180664	0.00185601	.	.	Non-Selected
1	13540001	13580000	0.0333405	0.00151046	0.00197811	.	.	Non-Selected
1	13560001	13600000	0.0314322	0.00188898	0.00200633	.	.	Non-Selected
1	13580001	13620000	0.0282646	0.00177672	0.00149001	.	.	Non-Selected
1	13600001	13640000	0.0327597	0.00148296	0.00167735	LOC117802622	protein_coding	Non-Selected
1	13620001	13660000	0.0253624	0.0011239	0.00146424	LOC117802622,LOC117802626,LOC117802637	protein_coding	Non-Selected
1	13640001	13680000	0.0807276	0.0011749	0.0013287	LOC117801369,LOC117802626,LOC117802637	protein_coding	Non-Selected
1	13660001	13700000	0.124432	0.00106823	0.00147122	LOC100474410,LOC100477168,LOC117801369,LOC117801377	protein_coding	Non-Selected
1	13680001	13720000	0.146284	0.00110459	0.00120605	LOC100474410,LOC100477168,LOC100477422,LOC117801377	misc_RNA,protein_coding	Non-Selected
1	13700001	13740000	0.142605	0.00143431	0.00124138	LOC100477422,LOC105240942	misc_RNA,protein_coding	Non-Selected
1	13720001	13760000	0.0815725	0.00136918	0.00157587	LOC100474917,LOC105240942	protein_coding	Non-Selected
1	13740001	13780000	0.00405621	0.00162089	0.00186071	LOC100474917,LOC100475174	protein_coding	Non-Selected
1	13760001	13800000	-0.0158845	0.00275638	0.00246643	LOC100475174,LOC100477672,LOC100477929	protein_coding	Non-Selected
1	13780001	13820000	-0.0278226	0.0030986	0.00273119	LOC100477672,LOC100477929,LOC100478182	protein_coding	Non-Selected
1	13800001	13840000	-0.0142156	0.00227697	0.00239588	LOC100478182	protein_coding	Non-Selected
1	13820001	13860000	0.0110012	0.00111751	0.00127346	LOC100475425,LOC100478439	protein_coding	Non-Selected
1	13840001	13880000	0.0218532	0.000457014	0.000467093	LOC100475425,LOC100478439	protein_coding	Non-Selected
1	13860001	13900000	0.0381431	0.000589445	0.00060317	.	.	Non-Selected
1	13880001	13920000	0.021228	0.000653059	0.000698656	CLDN8	protein_coding	Non-Selected
1	13900001	13940000	-0.0271645	0.00116685	0.00105254	CLDN8	protein_coding	Non-Selected
1	13920001	13960000	-0.0422605	0.00157636	0.00134311	CLDN17	protein_coding	Non-Selected
1	13940001	13980000	-0.0307436	0.00101139	0.000746547	CLDN17	protein_coding	Non-Selected
1	13960001	14000000	-0.0287276	0.000593341	0.000413558	.	.	Non-Selected
1	13980001	14020000	-0.030326	0.00131142	0.00122177	.	.	Non-Selected
1	14000001	14040000	-0.0244322	0.00195741	0.00203512	.	.	Non-Selected
1	14020001	14060000	-0.0278333	0.00170372	0.00204756	.	.	Non-Selected
1	14040001	14080000	-0.0293949	0.00134295	0.00175287	.	.	Non-Selected
1	14060001	14100000	-0.0191605	0.00130662	0.00166901	.	.	Non-Selected
1	14080001	14120000	0.0110949	0.00204824	0.00207394	.	.	Non-Selected
1	14100001	14140000	0.00266272	0.00294139	0.00251546	.	.	Non-Selected
1	14120001	14160000	-0.0136672	0.00202342	0.00188596	GRIK1	protein_coding	Non-Selected
1	14140001	14180000	-0.000274194	0.000689907	0.000833201	GRIK1	protein_coding	Non-Selected
1	14160001	14200000	0.0260914	0.000568772	0.000635906	.	.	Non-Selected
1	14180001	14220000	0.05783	0.000621698	0.000768463	.	.	Non-Selected
1	14200001	14240000	0.0354544	0.000756287	0.000803683	.	.	Non-Selected
1	14220001	14260000	0.0194931	0.000718676	0.00067986	.	.	Non-Selected
1	14240001	14280000	0.0102864	0.00189217	0.00176863	.	.	Non-Selected
1	14260001	14300000	0.0166167	0.00293094	0.00271838	.	.	Non-Selected
1	14280001	14320000	0.0217032	0.00212201	0.0023243	.	.	Non-Selected
1	14300001	14340000	0.0139855	0.00154847	0.00163813	.	.	Non-Selected
1	14320001	14360000	0.000866835	0.00124094	0.00115525	.	.	Non-Selected
1	14340001	14380000	-0.0230279	0.000889612	0.00109909	.	.	Non-Selected
1	14360001	14400000	-0.00998187	0.000781886	0.000851504	.	.	Non-Selected
1	14380001	14420000	0.00845942	0.0014907	0.00160423	.	.	Non-Selected
1	14400001	14440000	0.00578609	0.00189498	0.00214082	.	.	Non-Selected
1	14420001	14460000	-0.013404	0.00177588	0.00188619	.	.	Non-Selected
1	14440001	14480000	-0.0222468	0.00214781	0.00216283	.	.	Non-Selected
1	14460001	14500000	-0.0281551	0.00274944	0.0026249	LOC117802730	lncRNA	Non-Selected
1	14480001	14520000	-0.0168871	0.00262102	0.00248317	LOC117802730	lncRNA	Non-Selected
1	14500001	14540000	0.0109563	0.00195137	0.00208037	.	.	Non-Selected
1	14520001	14560000	0.0230617	0.00225311	0.00274328	.	.	Non-Selected
1	14540001	14580000	0.0154796	0.00212061	0.00268354	.	.	Non-Selected
1	14560001	14600000	-0.0245722	0.00225324	0.0025026	.	.	Non-Selected
1	14580001	14620000	-0.0289181	0.00263072	0.00265844	.	.	Non-Selected
1	14600001	14640000	-0.0172449	0.00256214	0.00220913	.	.	Non-Selected
1	14620001	14660000	0.0348547	0.0023434	0.00174148	.	.	Non-Selected
1	14640001	14680000	0.0696445	0.00149062	0.000951113	.	.	Non-Selected
1	14660001	14700000	-0.0219602	0.000916961	0.000701034	BACH1	protein_coding	Non-Selected
1	14680001	14720000	0.0117122	0.000940437	0.000709829	BACH1,LOC100464426,LOC117801523	lncRNA,protein_coding,pseudogene; pseudogene	Non-Selected
1	14700001	14740000	-0.00232598	0.0015671	0.00142099	LOC100464426,LOC117801523	lncRNA,pseudogene; pseudogene	Non-Selected
1	14720001	14760000	0.0133845	0.00157514	0.00154559	.	.	Non-Selected
1	14740001	14780000	0.118511	0.000931181	0.000572015	.	.	Non-Selected
1	14760001	14800000	0.116908	0.000442716	0.000240357	.	.	Non-Selected
1	14780001	14820000	0.00618759	0.000743135	0.000649661	.	.	Non-Selected
1	14800001	14840000	0.0186955	0.00122195	0.00116025	MAP3K7CL	protein_coding	Non-Selected
1	14820001	14860000	0.0600238	0.00193746	0.00168685	MAP3K7CL	protein_coding	Non-Selected
1	14840001	14880000	0.0505114	0.00181434	0.00142268	.	.	Non-Selected
1	14860001	14900000	-0.0299668	0.000928264	0.000695434	LOC100465082	pseudogene; pseudogene	Non-Selected
1	14880001	14920000	-0.0253538	0.0010824	0.000744722	CCT8,LOC100465082	protein_coding,pseudogene; pseudogene	Non-Selected
1	14900001	14940000	-0.0327479	0.00110228	0.000777999	CCT8,LOC117801528	lncRNA,protein_coding	Non-Selected
1	14920001	14960000	-0.0310823	0.000862773	0.00072126	LOC117801528	lncRNA	Non-Selected
1	14940001	14980000	-0.022255	0.000711799	0.000616681	RWDD2B,USP16	protein_coding	Non-Selected
1	14960001	15000000	-0.020808	0.000776998	0.000604998	LTN1,RWDD2B,USP16	protein_coding	Non-Selected
1	14980001	15020000	-0.00838863	0.000644962	0.000461257	LTN1	protein_coding	Non-Selected
1	15000001	15040000	-0.00292865	0.000500739	0.000354391	.	.	Non-Selected
1	15020001	15060000	-0.00646483	0.00084653	0.000883362	.	.	Non-Selected
1	15040001	15080000	-0.00115241	0.00112512	0.00106786	.	.	Non-Selected
1	15060001	15100000	-0.008521	0.00174559	0.00123247	N6AMT1	protein_coding	Non-Selected
1	15080001	15120000	0.0309553	0.00203333	0.00126916	N6AMT1	protein_coding	Non-Selected
1	15100001	15140000	0.082611	0.00102234	0.000535544	.	.	Non-Selected
1	15120001	15160000	0.0530047	0.00056283	0.000567927	.	.	Non-Selected
1	15140001	15180000	0.0439958	0.000763314	0.00084881	.	.	Non-Selected
1	15160001	15200000	0.0138399	0.000591377	0.000608909	.	.	Non-Selected
1	15180001	15220000	-0.012424	0.000812684	0.000862279	.	.	Non-Selected
1	15200001	15240000	-0.023583	0.00135447	0.00127687	LOC117795523	snRNA	Non-Selected
1	15220001	15260000	-0.00753695	0.00116544	0.000865728	LOC117795523	snRNA	Non-Selected
1	15240001	15280000	0.0258271	0.000561925	0.000360695	.	.	Non-Selected
1	15260001	15300000	-0.00128408	0.000500441	0.000336257	.	.	Non-Selected
1	15280001	15320000	-0.0078159	0.000419462	0.000266754	.	.	Non-Selected
1	15300001	15340000	0.0132978	0.000338586	0.000304937	.	.	Non-Selected
1	15320001	15360000	-0.0122135	0.00144405	0.00116857	.	.	Non-Selected
1	15340001	15380000	0.0117728	0.00209475	0.00175214	.	.	Non-Selected
1	15360001	15400000	0.030435	0.00175803	0.00156594	.	.	Non-Selected
1	15380001	15420000	0.0702664	0.00176783	0.0016996	.	.	Non-Selected
1	15400001	15440000	0.0793121	0.00156078	0.00173422	.	.	Non-Selected
1	15420001	15460000	0.00554441	0.00103387	0.00117339	.	.	Non-Selected
1	15440001	15480000	-0.0350558	0.000923682	0.0010037	.	.	Non-Selected
1	15460001	15500000	-0.0227357	0.00109514	0.00127852	.	.	Non-Selected
1	15480001	15520000	-0.0188416	0.00131443	0.00127377	.	.	Non-Selected
1	15500001	15540000	-0.040717	0.0014077	0.00121318	.	.	Non-Selected
1	15520001	15560000	-0.0567816	0.0011603	0.00114647	.	.	Non-Selected
1	15540001	15580000	-0.0357121	0.00070535	0.000846029	.	.	Non-Selected
1	15560001	15600000	-0.0159328	0.000550964	0.000738432	.	.	Non-Selected
1	15580001	15620000	-0.0253354	0.000862463	0.00103533	.	.	Non-Selected
1	15600001	15640000	-0.0142373	0.000969091	0.00116863	.	.	Non-Selected
1	15620001	15660000	-0.00582132	0.000604675	0.000702426	.	.	Non-Selected
1	15640001	15680000	-0.0119643	0.000482558	0.000682149	.	.	Non-Selected
1	15660001	15700000	-0.0277249	0.00115318	0.00129742	.	.	Non-Selected
1	15680001	15720000	-0.036267	0.00163009	0.00139246	.	.	Non-Selected
1	15700001	15740000	-0.0347212	0.00172771	0.00141648	.	.	Non-Selected
1	15720001	15760000	-0.0349813	0.00126936	0.00112757	.	.	Non-Selected
1	15740001	15780000	-0.0126837	0.00112222	0.00100662	.	.	Non-Selected
1	15760001	15800000	0.025695	0.00148814	0.00131663	.	.	Non-Selected
1	15780001	15820000	0.0447513	0.000938935	0.00088513	.	.	Non-Selected
1	15800001	15840000	0.000300438	0.000934723	0.000733644	.	.	Non-Selected
1	15820001	15860000	-0.0116426	0.00144845	0.00119933	LOC105238469	pseudogene; pseudogene	Non-Selected
1	15840001	15880000	-0.0291068	0.00183393	0.001829	LOC105238469	pseudogene; pseudogene	Non-Selected
1	15860001	15900000	-0.0350611	0.00194368	0.00195643	.	.	Non-Selected
1	15880001	15920000	-0.0321457	0.00151546	0.0013909	.	.	Non-Selected
1	15900001	15940000	-0.0412235	0.00135561	0.00115073	.	.	Non-Selected
1	15920001	15960000	-0.0404117	0.00131705	0.00128004	.	.	Non-Selected
1	15940001	15980000	-0.0234185	0.00129943	0.00126016	.	.	Non-Selected
1	15960001	16000000	-0.0125908	0.00134295	0.00141378	.	.	Non-Selected
1	15980001	16020000	-0.0141669	0.0010628	0.00111278	.	.	Non-Selected
1	16000001	16040000	-0.0242902	0.000978857	0.000695158	.	.	Non-Selected
1	16020001	16060000	-0.00944187	0.00113482	0.00083337	LOC100466092	pseudogene; pseudogene	Non-Selected
1	16040001	16080000	-0.0205931	0.00130689	0.00110217	LOC100466092	pseudogene; pseudogene	Non-Selected
1	16060001	16100000	-0.0335002	0.000874596	0.000811534	.	.	Non-Selected
1	16080001	16120000	0.0399345	0.00102855	0.000470168	.	.	Non-Selected
1	16100001	16140000	0.0339737	0.00135871	0.000762393	.	.	Non-Selected
1	16120001	16160000	0.0919206	0.000927666	0.000636445	.	.	Non-Selected
1	16140001	16180000	0.178392	0.000622719	0.000327288	.	.	Non-Selected
1	16160001	16200000	0.162733	0.000425531	0.000305381	.	.	Non-Selected
1	16180001	16220000	0.146392	0.00045009	0.000280895	.	.	Non-Selected
1	16200001	16240000	0.363479	0.00115968	0.000451904	.	.	Wild-Selected-regions
1	16220001	16260000	0.327254	0.0011831	0.000670869	.	.	Non-Selected
1	16240001	16280000	0.0399799	0.000362299	0.0007965	.	.	Non-Selected
1	16260001	16300000	0.0527314	0.0003021	0.000789129	.	.	Non-Selected
1	16280001	16320000	0.219747	0.000847369	0.000413725	.	.	Wild-Selected-regions
1	16300001	16340000	0.265638	0.00170187	0.000474438	.	.	Wild-Selected-regions
1	16320001	16360000	0.237873	0.00169206	0.00117869	.	.	Non-Selected
1	16340001	16380000	0.0955088	0.00192905	0.00200768	.	.	Non-Selected
1	16360001	16400000	0.00892299	0.00200171	0.00157074	LOC117795615,LOC117795616	snoRNA	Non-Selected
1	16380001	16420000	0.0206254	0.00106767	0.000643409	LOC117795615,LOC117795616	snoRNA	Non-Selected
1	16400001	16440000	0.0153378	0.000522809	0.000301804	.	.	Non-Selected
1	16420001	16460000	0.0139831	0.000283942	0.000119599	.	.	Non-Selected
1	16440001	16480000	-0.0125214	0.000220374	0.000203374	.	.	Non-Selected
1	16460001	16500000	-0.0205565	0.000230224	0.000210733	.	.	Non-Selected
1	16480001	16520000	-0.0201802	0.000632681	0.000613841	.	.	Non-Selected
1	16500001	16540000	0.0274757	0.000848338	0.00104554	.	.	Non-Selected
1	16520001	16560000	0.103402	0.000698464	0.00115528	.	.	Non-Selected
1	16540001	16580000	0.113309	0.000560069	0.000835772	.	.	Non-Selected
1	16560001	16600000	0.0324026	0.000577595	0.00064139	TRNAK-CUU	tRNA	Non-Selected
1	16580001	16620000	-0.00732969	0.000774959	0.000808896	TRNAK-CUU	tRNA	Non-Selected
1	16600001	16640000	-0.0150062	0.000436669	0.000519452	.	.	Non-Selected
1	16620001	16660000	0.0363804	0.000829538	0.00118835	.	.	Non-Selected
1	16640001	16680000	0.0413702	0.0014124	0.00202919	.	.	Non-Selected
1	16660001	16700000	0.0354357	0.00105465	0.00153163	.	.	Non-Selected
1	16680001	16720000	0.0245226	0.000880097	0.000993431	ADAMTS5,LOC117801530	lncRNA,protein_coding	Non-Selected
1	16700001	16740000	0.0271508	0.00112025	0.000993982	ADAMTS5,LOC117801530	lncRNA,protein_coding	Non-Selected
1	16720001	16760000	0.0500768	0.00077513	0.000690666	.	.	Non-Selected
1	16740001	16780000	0.0975823	0.000260739	0.000264436	.	.	Non-Selected
1	16760001	16800000	0.03371	0.000267125	0.000243007	.	.	Non-Selected
1	16780001	16820000	-0.0206755	0.000230669	0.000194954	.	.	Non-Selected
1	16800001	16840000	0.0540272	0.00058991	0.000575828	ADAMTS1	protein_coding	Non-Selected
1	16820001	16860000	0.0901284	0.00102937	0.000715434	ADAMTS1	protein_coding	Non-Selected
1	16840001	16880000	0.104708	0.000618098	0.000328967	.	.	Non-Selected
1	16860001	16900000	0.0227871	0.000686736	0.000824534	.	.	Non-Selected
1	16880001	16920000	0.0135998	0.00118022	0.00146279	.	.	Non-Selected
1	16900001	16940000	0.0054217	0.00152386	0.00159179	.	.	Non-Selected
1	16920001	16960000	-0.00234749	0.00197368	0.00192056	.	.	Non-Selected
1	16940001	16980000	-0.00294811	0.0014211	0.00145433	.	.	Non-Selected
1	16960001	17000000	0.00318557	0.000537575	0.000500793	.	.	Non-Selected
1	16980001	17020000	-0.0408782	0.000545536	0.000521417	.	.	Non-Selected
1	17000001	17040000	-0.0207226	0.000658964	0.000650264	.	.	Non-Selected
1	17020001	17060000	0.0687363	0.000567295	0.000646166	CYYR1	protein_coding	Non-Selected
1	17040001	17080000	0.0557819	0.000516601	0.000605273	CYYR1,LOC117795471	protein_coding,snRNA	Non-Selected
1	17060001	17100000	0.0270845	0.000683947	0.000558947	LOC117795471	snRNA	Non-Selected
1	17080001	17120000	0.0636975	0.000539079	0.000431142	.	.	Non-Selected
1	17100001	17140000	0.0779907	0.000155211	0.000310213	LOC117801534	lncRNA	Non-Selected
1	17120001	17160000	0.0123237	0.000486353	0.000881342	LOC117801534	lncRNA	Non-Selected
1	17140001	17180000	-0.00712859	0.000757465	0.00123695	.	.	Non-Selected
1	17160001	17200000	0.0117386	0.000654103	0.00105641	.	.	Non-Selected
1	17180001	17220000	0.0182134	0.00100851	0.00143205	.	.	Non-Selected
1	17200001	17240000	0.0285793	0.00107067	0.00147475	.	.	Non-Selected
1	17220001	17260000	0.0160239	0.00127003	0.00160092	.	.	Non-Selected
1	17240001	17280000	0.00359288	0.00162686	0.00178749	.	.	Non-Selected
1	17260001	17300000	-0.00126106	0.00148758	0.00143232	.	.	Non-Selected
1	17280001	17320000	-0.00564496	0.00136754	0.00149992	LOC100468336	pseudogene; pseudogene	Non-Selected
1	17300001	17340000	0.00940415	0.00112563	0.00160089	LOC100468336	pseudogene; pseudogene	Non-Selected
1	17320001	17360000	0.0362553	0.000793329	0.00118409	.	.	Non-Selected
1	17340001	17380000	0.101176	0.000545264	0.000606951	APP,LOC100468082,LOC109489766	lncRNA,protein_coding	Non-Selected
1	17360001	17400000	0.0735348	0.000586196	0.000635609	APP,LOC100468082,LOC109489766	lncRNA,protein_coding	Non-Selected
1	17380001	17420000	0.0337925	0.000516588	0.000757903	.	.	Non-Selected
1	17400001	17440000	0.0254533	0.000746728	0.00117274	.	.	Non-Selected
1	17420001	17460000	-0.00133913	0.00169139	0.00216305	.	.	Non-Selected
1	17440001	17480000	-0.018192	0.00192081	0.00216501	.	.	Non-Selected
1	17460001	17500000	-0.00733124	0.00168625	0.00161003	.	.	Non-Selected
1	17480001	17520000	0.0161438	0.00147225	0.00120966	.	.	Non-Selected
1	17500001	17540000	0.0411585	0.000741973	0.000593421	.	.	Non-Selected
1	17520001	17560000	0.0392507	0.000429262	0.000559706	.	.	Non-Selected
1	17540001	17580000	0.0228379	0.000569129	0.000818063	.	.	Non-Selected
1	17560001	17600000	0.100025	0.0010123	0.000955519	LOC117795474	snRNA	Non-Selected
1	17580001	17620000	0.0978168	0.00108686	0.000859289	LOC117795474	snRNA	Non-Selected
1	17600001	17640000	0.0137827	0.00130897	0.00118718	.	.	Non-Selected
1	17620001	17660000	0.0295026	0.00125513	0.00118464	.	.	Non-Selected
1	17640001	17680000	0.100782	0.00104466	0.000639507	.	.	Non-Selected
1	17660001	17700000	0.106967	0.00129768	0.000506646	.	.	Non-Selected
1	17680001	17720000	0.0481512	0.00112197	0.000671656	.	.	Non-Selected
1	17700001	17740000	0.0169059	0.00065019	0.000591628	.	.	Non-Selected
1	17720001	17760000	0.0274694	0.000206853	0.000220612	.	.	Non-Selected
1	17740001	17780000	-0.0213038	0.000242996	0.000276342	ATP5PF,GABPA	protein_coding	Non-Selected
1	17760001	17800000	-0.0236171	0.000614585	0.000733139	ATP5PF,GABPA	protein_coding	Non-Selected
1	17780001	17820000	-0.0117661	0.000555124	0.000807753	.	.	Non-Selected
1	17800001	17840000	0.0283582	0.000283601	0.000351052	.	.	Non-Selected
1	17820001	17860000	0.0824744	0.000647531	0.000550094	JAM2	protein_coding	Non-Selected
1	17840001	17880000	0.031411	0.00107269	0.00115986	JAM2,LOC117795454	protein_coding,snRNA	Non-Selected
1	17860001	17900000	-0.0307523	0.00133235	0.00134619	LOC117795454,MRPL39	protein_coding,snRNA	Non-Selected
1	17880001	17920000	-0.0483897	0.00102216	0.000898217	MRPL39	protein_coding	Non-Selected
1	17900001	17940000	-0.0232374	0.000467018	0.000372963	LOC105237998	pseudogene; pseudogene	Non-Selected
1	17920001	17960000	-0.0183026	0.00131102	0.00139407	LOC105237998	pseudogene; pseudogene	Non-Selected
1	17940001	17980000	0.00359303	0.00146894	0.00193641	.	.	Non-Selected
1	17960001	18000000	0.0418742	0.000636664	0.00109724	.	.	Non-Selected
1	17980001	18020000	0.0139003	0.000585749	0.000763381	LOC100464199	pseudogene; pseudogene	Non-Selected
1	18000001	18040000	0.0057443	0.000476993	0.000395312	LOC100464199	pseudogene; pseudogene	Non-Selected
1	18020001	18060000	-0.0298316	0.000891957	0.000615131	LOC100463948	pseudogene; pseudogene	Non-Selected
1	18040001	18080000	-0.0231631	0.00104156	0.000859121	LOC100463948	pseudogene; pseudogene	Non-Selected
1	18060001	18100000	0.017966	0.000567105	0.000576422	.	.	Non-Selected
1	18080001	18120000	0.0261437	0.00040396	0.000550774	.	.	Non-Selected
1	18100001	18140000	0.0342785	0.00039242	0.000543396	.	.	Non-Selected
1	18120001	18160000	0.0524382	0.0002849	0.000335805	.	.	Non-Selected
1	18140001	18180000	0.0348502	0.000303633	0.000264991	.	.	Non-Selected
1	18160001	18200000	0.0118198	0.000699748	0.000744486	.	.	Non-Selected
1	18180001	18220000	0.00100039	0.00138315	0.00162277	.	.	Non-Selected
1	18200001	18240000	-0.00186709	0.00160758	0.00169963	.	.	Non-Selected
1	18220001	18260000	-0.00949533	0.000948829	0.00083327	.	.	Non-Selected
1	18240001	18280000	-0.0131472	0.000802855	0.000797111	.	.	Non-Selected
1	18260001	18300000	-0.0274549	0.00115783	0.00123259	.	.	Non-Selected
1	18280001	18320000	-0.0368561	0.000761488	0.000786536	.	.	Non-Selected
1	18300001	18340000	-0.0363469	0.000553505	0.000487549	.	.	Non-Selected
1	18320001	18360000	-0.0380534	0.000831865	0.000627043	.	.	Non-Selected
1	18340001	18380000	-0.0198332	0.00093765	0.000767957	.	.	Non-Selected
1	18360001	18400000	-0.0205866	0.00151698	0.0013641	.	.	Non-Selected
1	18380001	18420000	-0.0183019	0.00175563	0.00152211	LOC100477931	pseudogene; pseudogene	Non-Selected
1	18400001	18440000	0.0228931	0.00164033	0.00113601	LOC100477931	pseudogene; pseudogene	Non-Selected
1	18420001	18460000	0.0194593	0.00167226	0.00130876	.	.	Non-Selected
1	18440001	18480000	-0.00363997	0.00178864	0.00163201	.	.	Non-Selected
1	18460001	18500000	0.00546819	0.00150787	0.00154384	.	.	Non-Selected
1	18480001	18520000	-0.0167409	0.00162405	0.00177976	.	.	Non-Selected
1	18500001	18540000	-0.0252648	0.0021574	0.00188538	.	.	Non-Selected
1	18520001	18560000	-0.0198934	0.00136722	0.00127981	.	.	Non-Selected
1	18540001	18580000	-0.030626	0.000747478	0.000931991	.	.	Non-Selected
1	18560001	18600000	-0.0160441	0.000883862	0.00111699	.	.	Non-Selected
1	18580001	18620000	0.0269721	0.00122005	0.0015088	.	.	Non-Selected
1	18600001	18640000	0.0501514	0.00187935	0.00160087	.	.	Non-Selected
1	18620001	18660000	0.0819601	0.00231871	0.00125935	.	.	Non-Selected
1	18640001	18680000	0.105961	0.00127429	0.000605626	.	.	Non-Selected
1	18660001	18700000	0.0255065	0.000269744	0.000244852	.	.	Non-Selected
1	18680001	18720000	-0.00758275	0.0011235	0.00127734	.	.	Non-Selected
1	18700001	18740000	-0.0105298	0.00113661	0.0012749	.	.	Non-Selected
1	18720001	18760000	-0.01232	0.0003727	0.000312852	.	.	Non-Selected
1	18740001	18780000	0.00522786	0.000334276	0.000267153	.	.	Non-Selected
1	18760001	18800000	0.00267233	0.000341969	0.000257653	.	.	Non-Selected
1	18780001	18820000	-0.0233905	0.000390598	0.000293714	.	.	Non-Selected
1	18800001	18840000	-0.00673861	0.000691346	0.000582635	LOC117795585	snoRNA	Non-Selected
1	18820001	18860000	0.00955287	0.000987461	0.000849914	LOC117795585	snoRNA	Non-Selected
1	18840001	18880000	0.0275	0.00193568	0.00149354	.	.	Non-Selected
1	18860001	18900000	0.0207829	0.00328556	0.00238285	.	.	Non-Selected
1	18880001	18920000	-0.00866165	0.00449637	0.00323102	.	.	Non-Selected
1	18900001	18940000	-0.0227713	0.00471027	0.00349703	.	.	Non-Selected
1	18920001	18960000	-0.0206266	0.00345687	0.00264191	.	.	Non-Selected
1	18940001	18980000	-0.00338342	0.00360377	0.00333059	.	.	Non-Selected
1	18960001	19000000	0.00470765	0.00253827	0.00262014	.	.	Non-Selected
1	18980001	19020000	-0.0172053	0.00117199	0.00106379	.	.	Non-Selected
1	19000001	19040000	-0.0280243	0.00167156	0.00142767	.	.	Non-Selected
1	19020001	19060000	-0.0216447	0.00133409	0.00122072	.	.	Non-Selected
1	19040001	19080000	-0.00414598	0.0014333	0.00142759	.	.	Non-Selected
1	19060001	19100000	-0.0113108	0.00194796	0.00206385	.	.	Non-Selected
1	19080001	19120000	-0.0235531	0.00174177	0.00184393	.	.	Non-Selected
1	19100001	19140000	-0.0214463	0.00161009	0.00168606	LOC100471127	pseudogene; pseudogene	Non-Selected
1	19120001	19160000	-0.0233465	0.00257235	0.00272424	LOC100471127	pseudogene; pseudogene	Non-Selected
1	19140001	19180000	-0.026978	0.00357334	0.00360269	.	.	Non-Selected
1	19160001	19200000	-0.0211868	0.00303217	0.00325496	.	.	Non-Selected
1	19180001	19220000	-0.0074931	0.00182476	0.00218796	.	.	Non-Selected
1	19200001	19240000	3.52918e-05	0.000983581	0.00102123	.	.	Non-Selected
1	19220001	19260000	-0.0190093	0.000440442	0.000368129	.	.	Non-Selected
1	19240001	19280000	-0.0213783	0.000198181	0.000202078	.	.	Non-Selected
1	19260001	19300000	0.00233368	0.00018108	0.000163002	.	.	Non-Selected
1	19280001	19320000	0.0187051	0.000874785	0.000466786	.	.	Non-Selected
1	19300001	19340000	0.0164107	0.00165671	0.000988559	.	.	Non-Selected
1	19320001	19360000	0.00380546	0.0016244	0.00136159	.	.	Non-Selected
1	19340001	19380000	0.0460551	0.00190497	0.00160773	.	.	Non-Selected
1	19360001	19400000	0.0824756	0.00212048	0.00157742	.	.	Non-Selected
1	19380001	19420000	0.0754588	0.00123386	0.000937067	.	.	Non-Selected
1	19400001	19440000	0.0236744	0.0011141	0.000880398	.	.	Non-Selected
1	19420001	19460000	0.0169538	0.00111626	0.000804408	.	.	Non-Selected
1	19440001	19480000	0.0282768	0.000454063	0.000221041	.	.	Non-Selected
1	19460001	19500000	0.0413602	0.000282969	0.000168647	.	.	Non-Selected
1	19480001	19520000	0.0647288	0.000532173	0.000286452	.	.	Non-Selected
1	19500001	19540000	0.0419231	0.000560108	0.000328881	.	.	Non-Selected
1	19520001	19560000	-0.0491345	0.000927501	0.000953388	.	.	Non-Selected
1	19540001	19580000	-0.0402066	0.00166246	0.00168529	.	.	Non-Selected
1	19560001	19600000	0.00819084	0.00189632	0.00227321	.	.	Non-Selected
1	19580001	19620000	0.0132134	0.00151106	0.00185466	.	.	Non-Selected
1	19600001	19640000	-0.0382598	0.000922379	0.000890024	.	.	Non-Selected
1	19620001	19660000	-0.0280321	0.00076816	0.00071119	.	.	Non-Selected
1	19640001	19680000	-0.0130284	0.000515792	0.000543691	.	.	Non-Selected
1	19660001	19700000	0.0139103	0.000286286	0.000756505	.	.	Non-Selected
1	19680001	19720000	-0.00290288	0.000670913	0.00111035	.	.	Non-Selected
1	19700001	19740000	-0.0409678	0.00223667	0.00251757	.	.	Non-Selected
1	19720001	19760000	-0.0456049	0.00319073	0.00353174	.	.	Non-Selected
1	19740001	19780000	-0.0486455	0.00247312	0.0025844	.	.	Non-Selected
1	19760001	19800000	-0.0443795	0.00296775	0.00271006	.	.	Non-Selected
1	19780001	19820000	-0.0263621	0.00282547	0.00280049	.	.	Non-Selected
1	19800001	19840000	-0.0182876	0.0021833	0.00252652	.	.	Non-Selected
1	19820001	19860000	-0.0256632	0.00197495	0.00223036	.	.	Non-Selected
1	19840001	19880000	-0.0157448	0.00240421	0.00295899	.	.	Non-Selected
1	19860001	19900000	-0.0109042	0.00305771	0.00366689	.	.	Non-Selected
1	19880001	19920000	-0.0218211	0.00228511	0.00233338	.	.	Non-Selected
1	19900001	19940000	-0.0227732	0.00296367	0.0025369	.	.	Non-Selected
1	19920001	19960000	-0.00378838	0.00294067	0.0024273	.	.	Non-Selected
1	19940001	19980000	0.0103897	0.00200707	0.00142651	.	.	Non-Selected
1	19960001	20000000	0.00120716	0.00174452	0.0013037	.	.	Non-Selected
1	19980001	20020000	0.00296628	0.00171622	0.00169894	.	.	Non-Selected
1	20000001	20040000	0.0164146	0.00172789	0.00168691	.	.	Non-Selected
1	20020001	20060000	0.0361624	0.00155478	0.00118304	.	.	Non-Selected
1	20040001	20080000	0.0436194	0.00131794	0.000964801	LOC100466042	pseudogene; pseudogene	Non-Selected
1	20060001	20100000	0.0303765	0.000693371	0.000595291	LOC100466042	pseudogene; pseudogene	Non-Selected
1	20080001	20120000	0.00567544	0.00104891	0.000919405	.	.	Non-Selected
1	20100001	20140000	0.0249555	0.00204235	0.00141114	.	.	Non-Selected
1	20120001	20160000	0.031662	0.00203815	0.00145025	.	.	Non-Selected
1	20140001	20180000	0.0168742	0.00186095	0.00180347	.	.	Non-Selected
1	20160001	20200000	0.0157324	0.00220633	0.0018397	.	.	Non-Selected
1	20180001	20220000	0.0540868	0.00212584	0.00154017	.	.	Non-Selected
1	20200001	20240000	0.0666443	0.00145692	0.000938721	LOC100465795	pseudogene; pseudogene	Non-Selected
1	20220001	20260000	0.0117135	0.00127049	0.000589829	LOC100465795	pseudogene; pseudogene	Non-Selected
1	20240001	20280000	0.00582697	0.00151945	0.000847877	.	.	Non-Selected
1	20260001	20300000	0.0174357	0.00149067	0.00111799	.	.	Non-Selected
1	20280001	20320000	0.00505853	0.0021349	0.0018478	.	.	Non-Selected
1	20300001	20340000	-0.0256467	0.00240655	0.0020971	.	.	Non-Selected
1	20320001	20360000	-0.0420157	0.00279459	0.00248849	.	.	Non-Selected
1	20340001	20380000	-0.0430863	0.0025717	0.00221844	.	.	Non-Selected
1	20360001	20400000	-0.0464905	0.00190134	0.00159635	.	.	Non-Selected
1	20380001	20420000	-0.0392784	0.00168804	0.00146097	.	.	Non-Selected
1	20400001	20440000	-0.0352245	0.00150631	0.00148812	.	.	Non-Selected
1	20420001	20460000	-0.0379128	0.00266109	0.00278647	.	.	Non-Selected
1	20440001	20480000	-0.0336936	0.00224916	0.00241829	.	.	Non-Selected
1	20460001	20500000	-0.0262157	0.000842144	0.000920615	.	.	Non-Selected
1	20480001	20520000	0.0335477	0.000624249	0.000618639	.	.	Non-Selected
1	20500001	20540000	0.0941825	0.00103379	0.0010196	.	.	Non-Selected
1	20520001	20560000	0.0865637	0.000997296	0.000999896	.	.	Non-Selected
1	20540001	20580000	0.0117335	0.000676378	0.000589668	.	.	Non-Selected
1	20560001	20600000	-0.00245004	0.000704039	0.000369212	.	.	Non-Selected
1	20580001	20620000	0.0122353	0.00118894	0.000875768	.	.	Non-Selected
1	20600001	20640000	0.018989	0.00156624	0.00147461	.	.	Non-Selected
1	20620001	20660000	0.0132266	0.00160091	0.00138769	.	.	Non-Selected
1	20640001	20680000	0.0831686	0.00120259	0.00101172	LOC109491223	pseudogene; pseudogene	Non-Selected
1	20660001	20700000	0.167618	0.000692306	0.000603809	LOC100483391,LOC109491223	pseudogene; pseudogene	Non-Selected
1	20680001	20720000	0.0683354	0.00076495	0.000522821	LOC100483391	pseudogene; pseudogene	Non-Selected
1	20700001	20740000	0.0359084	0.000864021	0.000515622	.	.	Non-Selected
1	20720001	20760000	0.0577887	0.000918255	0.000655684	.	.	Non-Selected
1	20740001	20780000	0.110725	0.00110886	0.00135198	.	.	Non-Selected
1	20760001	20800000	0.11915	0.000773247	0.00102615	.	.	Non-Selected
1	20780001	20820000	-0.0571638	0.000439618	0.000291281	.	.	Non-Selected
1	20800001	20840000	-0.0427457	0.00137506	0.000788488	LOC109491056	lncRNA	Non-Selected
1	20820001	20860000	0.0012568	0.001873	0.00126432	LOC109491056	lncRNA	Non-Selected
1	20840001	20880000	0.00504802	0.00170662	0.00145889	.	.	Non-Selected
1	20860001	20900000	-0.0302442	0.00107446	0.000927415	.	.	Non-Selected
1	20880001	20920000	-0.0212382	0.00139448	0.00120942	LOC100468450	pseudogene; pseudogene	Non-Selected
1	20900001	20940000	-0.0136721	0.00190797	0.00159383	LOC100468450	pseudogene; pseudogene	Non-Selected
1	20920001	20960000	-0.0242802	0.00096063	0.000773764	.	.	Non-Selected
1	20940001	20980000	-0.031021	0.000920348	0.000866406	.	.	Non-Selected
1	20960001	21000000	-0.0269421	0.00128514	0.00117145	.	.	Non-Selected
1	20980001	21020000	-0.0413649	0.00124948	0.0012423	.	.	Non-Selected
1	21000001	21040000	-0.0426161	0.00116818	0.0012248	.	.	Non-Selected
1	21020001	21060000	-0.0346331	0.00086141	0.000782374	.	.	Non-Selected
1	21040001	21080000	-0.0340079	0.00162712	0.001778	.	.	Non-Selected
1	21060001	21100000	-0.0264711	0.00191722	0.00219974	.	.	Non-Selected
1	21080001	21120000	-0.0126013	0.00167431	0.00196446	.	.	Non-Selected
1	21100001	21140000	-0.0109453	0.00182767	0.00203581	.	.	Non-Selected
1	21120001	21160000	-0.0121686	0.00141896	0.00137192	.	.	Non-Selected
1	21140001	21180000	-0.014182	0.00124973	0.00110527	.	.	Non-Selected
1	21160001	21200000	0.0130014	0.00211457	0.00183892	.	.	Non-Selected
1	21180001	21220000	0.0187923	0.00228516	0.00204394	.	.	Non-Selected
1	21200001	21240000	0.00600841	0.00150132	0.00140113	.	.	Non-Selected
1	21220001	21260000	-0.00858747	0.00142057	0.00131088	.	.	Non-Selected
1	21240001	21280000	-0.0162909	0.001045	0.00105861	.	.	Non-Selected
1	21260001	21300000	-0.0215265	0.000761236	0.000790309	.	.	Non-Selected
1	21280001	21320000	-0.020434	0.0011899	0.00109131	.	.	Non-Selected
1	21300001	21340000	-0.00821111	0.0012368	0.00118667	.	.	Non-Selected
1	21320001	21360000	-0.00128175	0.00128117	0.00115063	LOC100479380	protein_coding	Non-Selected
1	21340001	21380000	-0.00351116	0.00127433	0.00109699	LOC100479380	protein_coding	Non-Selected
1	21360001	21400000	-0.0170314	0.00126976	0.001169	.	.	Non-Selected
1	21380001	21420000	-0.0296655	0.00222095	0.00219209	.	.	Non-Selected
1	21400001	21440000	-0.0297748	0.00291378	0.00293823	.	.	Non-Selected
1	21420001	21460000	-0.0275526	0.00239853	0.00242567	.	.	Non-Selected
1	21440001	21480000	-0.0352479	0.00176761	0.00186444	.	.	Non-Selected
1	21460001	21500000	-0.0350227	0.00183527	0.001964	.	.	Non-Selected
1	21480001	21520000	-0.0182114	0.00207572	0.00225136	.	.	Non-Selected
1	21500001	21540000	-0.0123328	0.00185553	0.00208704	LOC117795442	snRNA	Non-Selected
1	21520001	21560000	-0.00882138	0.00124509	0.00138118	LOC117795442	snRNA	Non-Selected
1	21540001	21580000	0.0111946	0.000904135	0.000700398	.	.	Non-Selected
1	21560001	21600000	-0.00769512	0.00135043	0.000981743	.	.	Non-Selected
1	21580001	21620000	-0.0194157	0.00144236	0.00138549	.	.	Non-Selected
1	21600001	21640000	-0.0150827	0.000795585	0.000881117	.	.	Non-Selected
1	21620001	21660000	0.0089342	0.000511819	0.000512272	.	.	Non-Selected
1	21640001	21680000	0.00634685	0.000582919	0.000539109	.	.	Non-Selected
1	21660001	21700000	-0.0219855	0.000759537	0.000713178	.	.	Non-Selected
1	21680001	21720000	-0.0232424	0.000627784	0.000605427	.	.	Non-Selected
1	21700001	21740000	0.00340856	0.000757956	0.000743095	.	.	Non-Selected
1	21720001	21760000	0.0152594	0.0012134	0.00102116	.	.	Non-Selected
1	21740001	21780000	-0.0135085	0.00192845	0.00163899	.	.	Non-Selected
1	21760001	21800000	-0.0236585	0.00226579	0.00214032	.	.	Non-Selected
1	21780001	21820000	-0.00373128	0.00172855	0.0018655	.	.	Non-Selected
1	21800001	21840000	-0.0012117	0.00114107	0.0013005	.	.	Non-Selected
1	21820001	21860000	-0.00200345	0.00133992	0.00110718	.	.	Non-Selected
1	21840001	21880000	-0.00671616	0.00153583	0.00121814	.	.	Non-Selected
1	21860001	21900000	-0.0103369	0.00197967	0.00184989	NCAM2	protein_coding	Non-Selected
1	21880001	21920000	0.00549789	0.0022974	0.00216244	NCAM2	protein_coding	Non-Selected
1	21900001	21940000	0.010802	0.00201391	0.00154781	.	.	Non-Selected
1	21920001	21960000	0.0324505	0.00164873	0.00115879	.	.	Non-Selected
1	21940001	21980000	0.0820363	0.00160597	0.00122765	.	.	Non-Selected
1	21960001	22000000	0.0781152	0.00121177	0.000983004	.	.	Non-Selected
1	21980001	22020000	0.0269942	0.000545896	0.000673285	.	.	Non-Selected
1	22000001	22040000	0.0706191	0.00118938	0.00140072	.	.	Non-Selected
1	22020001	22060000	0.0807454	0.00122994	0.00178467	.	.	Non-Selected
1	22040001	22080000	0.0663812	0.00129741	0.00173838	.	.	Non-Selected
1	22060001	22100000	0.0723343	0.00140565	0.00125866	.	.	Non-Selected
1	22080001	22120000	0.118782	0.00171008	0.00137352	.	.	Non-Selected
1	22100001	22140000	0.136213	0.00224256	0.00190842	.	.	Non-Selected
1	22120001	22160000	0.138263	0.00142848	0.00123386	.	.	Non-Selected
1	22140001	22180000	0.109951	0.00107052	0.00102331	.	.	Non-Selected
1	22160001	22200000	0.0693238	0.00128473	0.00105968	.	.	Non-Selected
1	22180001	22220000	-0.00513138	0.00208772	0.00173165	.	.	Non-Selected
1	22200001	22240000	-0.000486828	0.0021212	0.00178277	.	.	Non-Selected
1	22220001	22260000	0.0272394	0.00179915	0.000855466	.	.	Non-Selected
1	22240001	22280000	0.0271791	0.00182913	0.000792563	.	.	Non-Selected
1	22260001	22300000	0.0236376	0.000838633	0.000530023	.	.	Non-Selected
1	22280001	22320000	-0.0411475	0.00036662	0.000377789	.	.	Non-Selected
1	22300001	22340000	-0.0448689	0.000326358	0.000385257	.	.	Non-Selected
1	22320001	22360000	-0.0265712	0.000222323	0.000250152	.	.	Non-Selected
1	22340001	22380000	-0.0187704	0.0003114	0.000294415	.	.	Non-Selected
1	22360001	22400000	-0.020217	0.00059023	0.00055232	.	.	Non-Selected
1	22380001	22420000	-0.000394345	0.00115666	0.00113708	LOC100471283	pseudogene; pseudogene	Non-Selected
1	22400001	22440000	0.00810708	0.00119866	0.00126932	LOC100471283	pseudogene; pseudogene	Non-Selected
1	22420001	22460000	0.00694257	0.000782624	0.000799649	.	.	Non-Selected
1	22440001	22480000	-0.0050092	0.000624105	0.000545747	.	.	Non-Selected
1	22460001	22500000	-0.0325628	0.00110315	0.00111139	.	.	Non-Selected
1	22480001	22520000	-0.0514034	0.00127301	0.00128456	.	.	Non-Selected
1	22500001	22540000	-0.0653524	0.0013536	0.00127944	.	.	Non-Selected
1	22520001	22560000	-0.0571292	0.00223236	0.00213446	.	.	Non-Selected
1	22540001	22580000	-0.0555535	0.00259336	0.00239236	.	.	Non-Selected
1	22560001	22600000	-0.057239	0.00227477	0.00216499	.	.	Non-Selected
1	22580001	22620000	-0.053276	0.00206951	0.00217065	.	.	Non-Selected
1	22600001	22640000	-0.0421535	0.00163913	0.0017428	.	.	Non-Selected
1	22620001	22660000	-0.0421117	0.00127188	0.00134048	.	.	Non-Selected
1	22640001	22680000	-0.0445659	0.00127246	0.00127053	.	.	Non-Selected
1	22660001	22700000	-0.0398908	0.000832265	0.00078604	.	.	Non-Selected
1	22680001	22720000	-0.048543	0.000457541	0.000428352	.	.	Non-Selected
1	22700001	22740000	-0.0581003	0.000788237	0.000858782	.	.	Non-Selected
1	22720001	22760000	-0.0518471	0.000986294	0.00111688	.	.	Non-Selected
1	22740001	22780000	-0.0511929	0.00128138	0.00130289	.	.	Non-Selected
1	22760001	22800000	-0.0415779	0.00135428	0.00178729	.	.	Non-Selected
1	22780001	22820000	-0.0298339	0.000942275	0.0015773	.	.	Non-Selected
1	22800001	22840000	-0.0213394	0.00107886	0.00102438	.	.	Non-Selected
1	22820001	22860000	0.00428229	0.0011707	0.000619342	LOC117795481	snRNA	Non-Selected
1	22840001	22880000	0.0103424	0.00100279	0.000457757	LOC117795481	snRNA	Non-Selected
1	22860001	22900000	0.0104248	0.000832771	0.000331481	.	.	Non-Selected
1	22880001	22920000	0.00641514	0.000821523	0.000295853	LOC100464867,LOC109490916	pseudogene; pseudogene	Non-Selected
1	22900001	22940000	-0.0107444	0.000654653	0.000431749	LOC100464867,LOC109490916	pseudogene; pseudogene	Non-Selected
1	22920001	22960000	-0.0425905	0.000629267	0.000635018	.	.	Non-Selected
1	22940001	22980000	-0.0284989	0.00157534	0.00151546	.	.	Non-Selected
1	22960001	23000000	-0.0286833	0.0022232	0.00214177	.	.	Non-Selected
1	22980001	23020000	-0.0393929	0.00153645	0.00146565	.	.	Non-Selected
1	23000001	23040000	-0.0253424	0.00141247	0.00141595	.	.	Non-Selected
1	23020001	23060000	-0.0161561	0.00186632	0.00208871	.	.	Non-Selected
1	23040001	23080000	-0.0194521	0.00180912	0.00220772	.	.	Non-Selected
1	23060001	23100000	-0.0229389	0.00211635	0.0025173	.	.	Non-Selected
1	23080001	23120000	-0.0246712	0.00158067	0.0017612	.	.	Non-Selected
1	23100001	23140000	-0.0284502	0.000866192	0.000954221	.	.	Non-Selected
1	23120001	23160000	-0.0252164	0.00104555	0.00123385	.	.	Non-Selected
1	23140001	23180000	-0.0289717	0.000653145	0.000724612	.	.	Non-Selected
1	23160001	23200000	-0.0271871	0.00100332	0.00074808	.	.	Non-Selected
1	23180001	23220000	-0.0216329	0.00146609	0.00117038	.	.	Non-Selected
1	23200001	23240000	-0.0327945	0.00127329	0.00127793	.	.	Non-Selected
1	23220001	23260000	-0.0297605	0.000884441	0.000937739	.	.	Non-Selected
1	23240001	23280000	-0.00379154	0.000818413	0.000766181	.	.	Non-Selected
1	23260001	23300000	-0.00931754	0.00175071	0.00142024	.	.	Non-Selected
1	23280001	23320000	-0.0102778	0.00177057	0.00148325	.	.	Non-Selected
1	23300001	23340000	-0.0159076	0.00174916	0.00175131	.	.	Non-Selected
1	23320001	23360000	0.0164138	0.00221095	0.00250779	.	.	Non-Selected
1	23340001	23380000	0.0625122	0.00176683	0.00245731	.	.	Non-Selected
1	23360001	23400000	0.0312254	0.00255864	0.00248742	.	.	Non-Selected
1	23380001	23420000	0.0147704	0.0037161	0.00277189	.	.	Non-Selected
1	23400001	23440000	0.0174496	0.00290381	0.00214373	.	.	Non-Selected
1	23420001	23460000	0.0540673	0.00234411	0.00177782	.	.	Non-Selected
1	23440001	23480000	0.088177	0.00148339	0.00113039	.	.	Non-Selected
1	23460001	23500000	0.0920536	0.000438422	0.00027669	.	.	Non-Selected
1	23480001	23520000	0.0887404	0.000910147	0.000945569	.	.	Non-Selected
1	23500001	23540000	0.0942066	0.00167257	0.00213781	.	.	Non-Selected
1	23520001	23560000	0.108669	0.00203852	0.0027111	.	.	Non-Selected
1	23540001	23580000	0.140674	0.00196453	0.00233241	.	.	Non-Selected
1	23560001	23600000	0.094415	0.00154697	0.00159918	.	.	Non-Selected
1	23580001	23620000	-0.044532	0.000979323	0.000969033	.	.	Non-Selected
1	23600001	23640000	-0.0273987	0.00124584	0.00112218	.	.	Non-Selected
1	23620001	23660000	0.104884	0.00298444	0.00175389	.	.	Non-Selected
1	23640001	23680000	0.140978	0.00272301	0.0012101	.	.	Wild-Selected-regions
1	23660001	23700000	0.0888886	0.00110972	0.000404106	.	.	Non-Selected
1	23680001	23720000	0.169819	0.00116549	0.000495717	.	.	Wild-Selected-regions
1	23700001	23740000	0.233078	0.00135836	0.000618168	.	.	Wild-Selected-regions
1	23720001	23760000	0.245848	0.00109562	0.000466543	.	.	Wild-Selected-regions
1	23740001	23780000	0.0297668	0.00182917	0.00143728	.	.	Non-Selected
1	23760001	23800000	-0.0139201	0.00226592	0.00211474	.	.	Non-Selected
1	23780001	23820000	0.073265	0.0013351	0.00112373	.	.	Non-Selected
1	23800001	23840000	0.114879	0.00178084	0.00109817	.	.	Non-Selected
1	23820001	23860000	0.0405593	0.00223	0.00170057	.	.	Non-Selected
1	23840001	23880000	0.00503025	0.00130822	0.0011337	.	.	Non-Selected
1	23860001	23900000	-0.00960259	0.0010003	0.0007827	.	.	Non-Selected
1	23880001	23920000	-0.00670807	0.00114433	0.000689284	.	.	Non-Selected
1	23900001	23940000	0.0213807	0.000670985	0.000277097	.	.	Non-Selected
1	23920001	23960000	-0.0378246	0.00165943	0.00154546	.	.	Non-Selected
1	23940001	23980000	0.00171385	0.00272819	0.00266589	.	.	Non-Selected
1	23960001	24000000	0.0279347	0.00229317	0.00224121	.	.	Non-Selected
1	23980001	24020000	0.00308162	0.00141829	0.00135737	.	.	Non-Selected
1	24000001	24040000	-0.00551303	0.000990676	0.000945648	TMPRSS15	protein_coding	Non-Selected
1	24020001	24060000	-0.0103289	0.00113507	0.00105569	TMPRSS15	protein_coding	Non-Selected
1	24040001	24080000	-0.0244425	0.000814128	0.000737043	.	.	Non-Selected
1	24060001	24100000	-0.0197748	0.000792516	0.000869069	.	.	Non-Selected
1	24080001	24120000	-0.0207518	0.00134955	0.00158967	.	.	Non-Selected
1	24100001	24140000	-0.0233791	0.00095454	0.00108171	.	.	Non-Selected
1	24120001	24160000	-0.0279089	0.000569325	0.000619557	CHODL	protein_coding; partial true	Non-Selected
1	24140001	24180000	-0.00172576	0.00100817	0.00123285	CHODL	protein_coding; partial true	Non-Selected
1	24160001	24200000	0.0617849	0.000902599	0.001299	.	.	Non-Selected
1	24180001	24220000	0.121767	0.000800053	0.00138816	.	.	Captive-Selected-regions
1	24200001	24240000	0.119238	0.000623652	0.0010147	.	.	Captive-Selected-regions
1	24220001	24260000	0.0571314	0.000693352	0.000523036	.	.	Non-Selected
1	24240001	24280000	0.0647639	0.0010244	0.000579655	.	.	Non-Selected
1	24260001	24300000	0.0594685	0.00117133	0.000643478	.	.	Non-Selected
1	24280001	24320000	-0.00375427	0.00202484	0.00151831	.	.	Non-Selected
1	24300001	24340000	0.00168921	0.00222076	0.0015713	.	.	Non-Selected
1	24320001	24360000	0.0562863	0.00157025	0.000779757	.	.	Non-Selected
1	24340001	24380000	0.0493319	0.00140278	0.000731284	.	.	Non-Selected
1	24360001	24400000	0.021778	0.00107807	0.000739752	.	.	Non-Selected
1	24380001	24420000	-0.0103027	0.00075643	0.000697421	.	.	Non-Selected
1	24400001	24440000	-0.00533335	0.00109902	0.00128236	LOC117801554	lncRNA	Non-Selected
1	24420001	24460000	-0.00879628	0.0010625	0.00131883	LOC117801554	lncRNA	Non-Selected
1	24440001	24480000	-0.00967736	0.000480936	0.000579979	.	.	Non-Selected
1	24460001	24500000	0.0126458	0.000300371	0.000391433	.	.	Non-Selected
1	24480001	24520000	0.00478685	0.000176966	0.000236393	C1H21orf91	protein_coding	Non-Selected
1	24500001	24540000	-0.00576494	0.000177288	0.000192115	C1H21orf91	protein_coding	Non-Selected
1	24520001	24560000	0.0111619	0.000211511	0.000197218	.	.	Non-Selected
1	24540001	24580000	-0.00197269	0.000810522	0.000723496	.	.	Non-Selected
1	24560001	24600000	-0.00282955	0.00129413	0.00117323	.	.	Non-Selected
1	24580001	24620000	-0.0173516	0.000929988	0.000897159	.	.	Non-Selected
1	24600001	24640000	-0.0393695	0.000538569	0.000546287	.	.	Non-Selected
1	24620001	24660000	-0.0244761	0.000245068	0.000248876	BTG3	protein_coding	Non-Selected
1	24640001	24680000	0.00814817	0.000157161	0.000158151	BTG3	protein_coding	Non-Selected
1	24660001	24700000	-0.00374314	0.000430816	0.00045239	.	.	Non-Selected
1	24680001	24720000	0.0369354	0.000778768	0.000978802	.	.	Non-Selected
1	24700001	24740000	0.0664329	0.000885723	0.000893568	CXADR,LOC117801552	lncRNA,protein_coding	Non-Selected
1	24720001	24760000	0.0645081	0.000618979	0.00039594	CXADR,LOC117801552	lncRNA,protein_coding	Non-Selected
1	24740001	24780000	0.022968	0.000417732	0.000352481	.	.	Non-Selected
1	24760001	24800000	0.0859939	0.000555314	0.000629327	.	.	Non-Selected
1	24780001	24820000	0.0747556	0.00110032	0.00102744	.	.	Non-Selected
1	24800001	24840000	0.037036	0.00110603	0.000933213	.	.	Non-Selected
1	24820001	24860000	0.00222156	0.000569648	0.000523964	.	.	Non-Selected
1	24840001	24880000	-0.0236534	0.000856303	0.000727649	.	.	Non-Selected
1	24860001	24900000	-0.0288991	0.000982252	0.000806671	.	.	Non-Selected
1	24880001	24920000	-0.0332205	0.000648009	0.00052561	LOC117801605	protein_coding	Non-Selected
1	24900001	24940000	-0.0226495	0.000417001	0.000371888	LOC117801605	protein_coding	Non-Selected
1	24920001	24960000	0.0204199	0.000237706	0.0002743	LOC100470413	pseudogene; pseudogene	Non-Selected
1	24940001	24980000	0.0165226	0.00021682	0.000237281	LOC100470413	pseudogene; pseudogene	Non-Selected
1	24960001	25000000	0.00633078	0.000316286	0.000300703	.	.	Non-Selected
1	24980001	25020000	0.00715244	0.000428529	0.000385901	.	.	Non-Selected
1	25000001	25040000	-0.0216655	0.000730405	0.000750441	.	.	Non-Selected
1	25020001	25060000	-0.0304849	0.000768558	0.000844273	.	.	Non-Selected
1	25040001	25080000	-0.0272183	0.000519513	0.000545229	LOC117795488	snRNA	Non-Selected
1	25060001	25100000	-0.0446874	0.00145912	0.00139803	LOC117795488	snRNA	Non-Selected
1	25080001	25120000	-0.0461682	0.00163663	0.00148945	LOC100470162	pseudogene; pseudogene	Non-Selected
1	25100001	25140000	-0.0465429	0.000788156	0.000710451	LOC100470162	pseudogene; pseudogene	Non-Selected
1	25120001	25160000	-0.0495407	0.000441718	0.000437195	.	.	Non-Selected
1	25140001	25180000	-0.0216005	0.000718047	0.000762339	.	.	Non-Selected
1	25160001	25200000	0.0034916	0.00180823	0.00204383	.	.	Non-Selected
1	25180001	25220000	0.0109401	0.00173722	0.00198496	.	.	Non-Selected
1	25200001	25240000	-0.0111681	0.000787835	0.000841214	LOC100467141	pseudogene; pseudogene	Non-Selected
1	25220001	25260000	-0.0305633	0.000564082	0.000527324	LOC100467141	pseudogene; pseudogene	Non-Selected
1	25240001	25280000	0.0850664	0.00137129	0.000674873	.	.	Non-Selected
1	25260001	25300000	0.123825	0.00157975	0.000587576	.	.	Wild-Selected-regions
1	25280001	25320000	0.142878	0.00104289	0.000367854	.	.	Wild-Selected-regions
1	25300001	25340000	0.112537	0.000857308	0.000370041	.	.	Wild-Selected-regions
1	25320001	25360000	0.0317791	0.000650101	0.000497686	.	.	Non-Selected
1	25340001	25380000	0.0436191	0.000347999	0.000344579	.	.	Non-Selected
1	25360001	25400000	0.0533216	0.000119058	0.000159121	.	.	Non-Selected
1	25380001	25420000	0.00592377	0.000135076	0.00016073	.	.	Non-Selected
1	25400001	25440000	0.0189222	0.000186499	0.000223729	.	.	Non-Selected
1	25420001	25460000	0.0341911	0.000188657	0.00028684	.	.	Non-Selected
1	25440001	25480000	0.0254527	0.000169171	0.000278735	.	.	Non-Selected
1	25460001	25500000	0.00802215	0.000191255	0.000258396	.	.	Non-Selected
1	25480001	25520000	-0.00124143	0.000216692	0.000244427	.	.	Non-Selected
1	25500001	25540000	-0.00646076	0.000206629	0.000222115	.	.	Non-Selected
1	25520001	25560000	-0.0310374	0.000220809	0.000229256	.	.	Non-Selected
1	25540001	25580000	-0.0298301	0.000242232	0.000204032	.	.	Non-Selected
1	25560001	25600000	0.0473002	0.000385126	0.000307738	.	.	Non-Selected
1	25580001	25620000	0.0599479	0.000382431	0.000330917	.	.	Non-Selected
1	25600001	25640000	0.0228215	0.000273637	0.000249939	.	.	Non-Selected
1	25620001	25660000	0.0105574	0.000259241	0.000249718	.	.	Non-Selected
1	25640001	25680000	0.0703301	0.000213341	0.00020729	.	.	Non-Selected
1	25660001	25700000	0.0946959	0.0002507	0.000214433	.	.	Non-Selected
1	25680001	25720000	0.0275916	0.000399008	0.000313593	.	.	Non-Selected
1	25700001	25740000	-0.0115811	0.000506503	0.000428136	.	.	Non-Selected
1	25720001	25760000	-0.0237124	0.000371491	0.000348767	.	.	Non-Selected
1	25740001	25780000	-0.027964	0.000396281	0.000309503	.	.	Non-Selected
1	25760001	25800000	-0.0286361	0.000393479	0.000299655	LOC117801555,LOC117801556	lncRNA	Non-Selected
1	25780001	25820000	-0.0129111	0.000395221	0.000396428	LOC117801555,LOC117801556	lncRNA	Non-Selected
1	25800001	25840000	0.0142129	0.000547688	0.000536146	.	.	Non-Selected
1	25820001	25860000	0.00218925	0.000431397	0.000398731	.	.	Non-Selected
1	25840001	25880000	-0.0388184	0.000343479	0.00032854	.	.	Non-Selected
1	25860001	25900000	-0.0307724	0.000399528	0.000390764	.	.	Non-Selected
1	25880001	25920000	-0.020756	0.000480257	0.000506145	.	.	Non-Selected
1	25900001	25940000	-0.0167239	0.00037669	0.000461022	.	.	Non-Selected
1	25920001	25960000	-0.020174	0.000206096	0.000231203	.	.	Non-Selected
1	25940001	25980000	-0.0202752	0.000162247	0.000137891	.	.	Non-Selected
1	25960001	26000000	-0.019877	0.00017047	0.000180542	.	.	Non-Selected
1	25980001	26020000	-0.0161991	0.000260743	0.000254799	.	.	Non-Selected
1	26000001	26040000	-0.0244332	0.000287156	0.000274607	LOC117801753	protein_coding	Non-Selected
1	26020001	26060000	-0.0515228	0.000782571	0.000735964	LOC117801753	protein_coding	Non-Selected
1	26040001	26080000	-0.0471437	0.000804147	0.000760491	.	.	Non-Selected
1	26060001	26100000	-0.0271818	0.000292367	0.000289028	.	.	Non-Selected
1	26080001	26120000	-0.0436283	0.000331979	0.000307852	.	.	Non-Selected
1	26100001	26140000	-0.0414684	0.00032841	0.000323432	.	.	Non-Selected
1	26120001	26160000	-0.0310225	0.000273523	0.000255339	.	.	Non-Selected
1	26140001	26180000	-0.03782	0.000264646	0.000243548	.	.	Non-Selected
1	26160001	26200000	-0.0498161	0.000345318	0.000327348	USP25	protein_coding	Non-Selected
1	26180001	26220000	-0.0414524	0.000682945	0.000595123	LOC100469402,USP25	protein_coding,pseudogene; pseudogene	Non-Selected
1	26200001	26240000	-0.0334756	0.00103034	0.000884974	LOC100469402	pseudogene; pseudogene	Non-Selected
1	26220001	26260000	-0.0278097	0.00169905	0.00161932	.	.	Non-Selected
1	26240001	26280000	-0.0288868	0.00142273	0.001452	.	.	Non-Selected
1	26260001	26300000	-0.00961814	0.000527968	0.000895021	.	.	Non-Selected
1	26280001	26320000	-0.00677363	0.000785952	0.00111213	.	.	Non-Selected
1	26300001	26340000	-0.0120862	0.000972456	0.000894278	LOC100466641	pseudogene; pseudogene	Non-Selected
1	26320001	26360000	-0.000269158	0.00132683	0.00162965	LOC100466641	pseudogene; pseudogene	Non-Selected
1	26340001	26380000	-0.00211359	0.00158541	0.00221029	.	.	Non-Selected
1	26360001	26400000	-0.024453	0.00198757	0.00221897	.	.	Non-Selected
1	26380001	26420000	-0.0355028	0.00230239	0.00219471	.	.	Non-Selected
1	26400001	26440000	-0.0397583	0.00205339	0.00187302	.	.	Non-Selected
1	26420001	26460000	-0.0431214	0.00211081	0.0020597	.	.	Non-Selected
1	26440001	26480000	-0.0363376	0.00143017	0.0014719	.	.	Non-Selected
1	26460001	26500000	-0.0146431	0.000840725	0.000700818	.	.	Non-Selected
1	26480001	26520000	0.0145319	0.00129615	0.000880849	.	.	Non-Selected
1	26500001	26540000	0.0159893	0.00151872	0.00113595	.	.	Non-Selected
1	26520001	26560000	-0.00133615	0.0022597	0.00222773	.	.	Non-Selected
1	26540001	26580000	-0.0186911	0.00247304	0.00248813	.	.	Non-Selected
1	26560001	26600000	-0.0356641	0.00208809	0.00218288	LOC100468898	pseudogene; pseudogene	Non-Selected
1	26580001	26620000	-0.0319244	0.00187567	0.00206457	LOC100468898	pseudogene; pseudogene	Non-Selected
1	26600001	26640000	-0.0369185	0.00156455	0.00151983	.	.	Non-Selected
1	26620001	26660000	-0.014668	0.00138248	0.0010275	.	.	Non-Selected
1	26640001	26680000	0.0280704	0.00111206	0.000537731	.	.	Non-Selected
1	26660001	26700000	0.0117109	0.00115136	0.000925174	.	.	Non-Selected
1	26680001	26720000	-0.0127485	0.00129367	0.00148385	.	.	Non-Selected
1	26700001	26740000	-0.0260235	0.00156163	0.00163087	.	.	Non-Selected
1	26720001	26760000	-0.0309767	0.00153366	0.00131418	.	.	Non-Selected
1	26740001	26780000	-0.0290856	0.00157584	0.00118886	.	.	Non-Selected
1	26760001	26800000	-0.0273788	0.00130154	0.00101132	NRIP1	protein_coding	Non-Selected
1	26780001	26820000	-0.0434974	0.00142286	0.00133518	NRIP1	protein_coding	Non-Selected
1	26800001	26840000	-0.0359148	0.00147748	0.00144948	LOC117795642	snRNA	Non-Selected
1	26820001	26860000	0.00686436	0.000874263	0.000775304	LOC117795642	snRNA	Non-Selected
1	26840001	26880000	0.0649784	0.000555856	0.000570403	.	.	Non-Selected
1	26860001	26900000	0.0869895	0.00037581	0.000429217	.	.	Non-Selected
1	26880001	26920000	0.0674969	0.000345276	0.000306754	.	.	Non-Selected
1	26900001	26940000	0.0402603	0.000502232	0.000537786	LOC117801569	lncRNA	Non-Selected
1	26920001	26960000	0.0296351	0.000573771	0.000633924	LOC117801568,LOC117801569	lncRNA	Non-Selected
1	26940001	26980000	0.0153738	0.000470728	0.000408047	LOC117801568	lncRNA	Non-Selected
1	26960001	27000000	0.0146939	0.000687723	0.000438998	.	.	Non-Selected
1	26980001	27020000	0.00128662	0.00106854	0.000859968	.	.	Non-Selected
1	27000001	27040000	0.020748	0.000963929	0.000839806	.	.	Non-Selected
1	27020001	27060000	0.0559384	0.000678384	0.000544771	.	.	Non-Selected
1	27040001	27080000	0.0359863	0.000764143	0.000705395	.	.	Non-Selected
1	27060001	27100000	0.0181291	0.000889392	0.000900622	.	.	Non-Selected
1	27080001	27120000	-0.0253956	0.00162701	0.00163754	LOC109488893	protein_coding	Non-Selected
1	27100001	27140000	-0.0209225	0.00248478	0.00236397	LOC109488893	protein_coding	Non-Selected
1	27120001	27160000	-0.010681	0.00180912	0.00178567	.	.	Non-Selected
1	27140001	27180000	-0.0214075	0.00100684	0.00134663	.	.	Non-Selected
1	27160001	27200000	-0.0234533	0.00109119	0.00151816	.	.	Non-Selected
1	27180001	27220000	-0.00958376	0.00115924	0.00149648	SAMSN1	protein_coding	Non-Selected
1	27200001	27240000	-0.0189185	0.00193402	0.00175595	SAMSN1	protein_coding	Non-Selected
1	27220001	27260000	-0.0291311	0.00164455	0.00130246	LOC117801565	lncRNA	Non-Selected
1	27240001	27280000	-0.0242959	0.000443595	0.000408443	LOC117801565	lncRNA	Non-Selected
1	27260001	27300000	0.00894793	0.000246684	0.000235109	.	.	Non-Selected
1	27280001	27320000	0.0256118	0.000250347	0.000228512	.	.	Non-Selected
1	27300001	27340000	-0.0081258	0.000738402	0.000635354	HSPA13	protein_coding	Non-Selected
1	27320001	27360000	-0.0141343	0.000806645	0.000671423	HSPA13	protein_coding	Non-Selected
1	27340001	27380000	-0.0175669	0.000375491	0.000300734	LOC117801566	lncRNA	Non-Selected
1	27360001	27400000	-0.0020744	0.000274178	0.000252324	LOC117801566	lncRNA	Non-Selected
1	27380001	27420000	0.0456611	0.000627446	0.000592471	.	.	Non-Selected
1	27400001	27440000	0.0248776	0.00103199	0.000906796	.	.	Non-Selected
1	27420001	27460000	-0.0148048	0.00101546	0.000801691	.	.	Non-Selected
1	27440001	27480000	-0.0201789	0.00204572	0.0016787	LOC100468649	protein_coding	Non-Selected
1	27460001	27500000	-0.0267681	0.00256459	0.00226599	LOC100468649	protein_coding	Non-Selected
1	27480001	27520000	-0.0255292	0.0011337	0.00108878	.	.	Non-Selected
1	27500001	27540000	0.0234673	0.000301045	0.000313971	LIPI,RBM11	protein_coding	Non-Selected
1	27520001	27560000	-0.00846077	0.00043519	0.000424952	LIPI,RBM11	protein_coding	Non-Selected
1	27540001	27580000	-0.012741	0.000376922	0.000346182	.	.	Non-Selected
1	27560001	27600000	-0.00882256	0.000265836	0.000276561	.	.	Non-Selected
1	27580001	27620000	0.00126019	0.000465681	0.000484211	LOC100468146	pseudogene; pseudogene	Non-Selected
1	27600001	27640000	-0.00322643	0.000454873	0.000466476	LOC100468146	pseudogene; pseudogene	Non-Selected
1	27620001	27660000	0.000769303	0.000226446	0.000269218	.	.	Non-Selected
1	27640001	27680000	0.0532855	0.000221253	0.000248751	ROBO2	protein_coding	Non-Selected
1	27660001	27700000	0.0784996	0.000321926	0.000335881	ROBO2	protein_coding	Non-Selected
1	27680001	27720000	0.044053	0.000612222	0.00068466	.	.	Non-Selected
1	27700001	27740000	0.0151202	0.000609546	0.000662273	.	.	Non-Selected
1	27720001	27760000	-0.0168273	0.000465906	0.000451396	.	.	Non-Selected
1	27740001	27780000	-0.00803753	0.00050237	0.000443172	.	.	Non-Selected
1	27760001	27800000	0.0188207	0.000647917	0.000538371	.	.	Non-Selected
1	27780001	27820000	0.0462706	0.000732498	0.000664862	.	.	Non-Selected
1	27800001	27840000	-0.0118572	0.00133824	0.0012888	.	.	Non-Selected
1	27820001	27860000	-0.0456544	0.00160485	0.00157658	.	.	Non-Selected
1	27840001	27880000	-0.0535728	0.000683583	0.000686066	.	.	Non-Selected
1	27860001	27900000	-0.0358266	0.000165702	0.000123601	.	.	Non-Selected
1	27880001	27920000	0.0140297	0.000506724	0.000420977	.	.	Non-Selected
1	27900001	27940000	0.0166571	0.00104222	0.000880241	.	.	Non-Selected
1	27920001	27960000	-0.0106499	0.0015114	0.00130097	.	.	Non-Selected
1	27940001	27980000	-0.0221391	0.00172053	0.00143272	.	.	Non-Selected
1	27960001	28000000	-0.0126008	0.000958247	0.000698877	.	.	Non-Selected
1	27980001	28020000	0.0359894	0.000948642	0.000812983	.	.	Non-Selected
1	28000001	28040000	0.0498714	0.00158704	0.00167193	.	.	Non-Selected
1	28020001	28060000	0.0437798	0.00112654	0.00129394	.	.	Non-Selected
1	28040001	28080000	0.010788	0.00123801	0.00122864	.	.	Non-Selected
1	28060001	28100000	0.000257077	0.00138476	0.00126922	.	.	Non-Selected
1	28080001	28120000	0.0416122	0.000869292	0.000736046	.	.	Non-Selected
1	28100001	28140000	0.0581622	0.00145174	0.00111375	.	.	Non-Selected
1	28120001	28160000	0.035041	0.00153566	0.00101392	.	.	Non-Selected
1	28140001	28180000	0.0551687	0.000551616	0.000282198	.	.	Non-Selected
1	28160001	28200000	0.0109575	0.000615982	0.000483583	.	.	Non-Selected
1	28180001	28220000	-0.0183766	0.000847634	0.000670821	.	.	Non-Selected
1	28200001	28240000	-0.0246301	0.000844158	0.000698187	LOC100483275	pseudogene; pseudogene	Non-Selected
1	28220001	28260000	-0.0111663	0.0012173	0.00106175	LOC100483275	pseudogene; pseudogene	Non-Selected
1	28240001	28280000	0.0132398	0.00167888	0.00163076	.	.	Non-Selected
1	28260001	28300000	0.0561278	0.0022398	0.00273931	.	.	Non-Selected
1	28280001	28320000	0.0664886	0.00179969	0.00260795	.	.	Non-Selected
1	28300001	28340000	0.0466461	0.00193733	0.00253852	.	.	Non-Selected
1	28320001	28360000	0.0349093	0.00312815	0.00317067	.	.	Non-Selected
1	28340001	28380000	0.0121964	0.00243715	0.00212179	.	.	Non-Selected
1	28360001	28400000	0.0378217	0.00143419	0.00115111	.	.	Non-Selected
1	28380001	28420000	0.0721269	0.00153662	0.00127702	.	.	Non-Selected
1	28400001	28440000	0.0649427	0.00121483	0.00107545	.	.	Non-Selected
1	28420001	28460000	0.0334688	0.000661875	0.000551141	.	.	Non-Selected
1	28440001	28480000	0.00911512	0.000755611	0.000662766	.	.	Non-Selected
1	28460001	28500000	0.0175618	0.002282	0.00223352	.	.	Non-Selected
1	28480001	28520000	0.00828075	0.00262035	0.0025302	.	.	Non-Selected
1	28500001	28540000	-0.0047416	0.00110762	0.000921366	.	.	Non-Selected
1	28520001	28560000	0.0376573	0.000712879	0.000607854	LOC100483523	pseudogene; pseudogene	Non-Selected
1	28540001	28580000	0.0441004	0.00069034	0.000784844	LOC100483523	pseudogene; pseudogene	Non-Selected
1	28560001	28600000	-0.0037082	0.000991968	0.00103332	.	.	Non-Selected
1	28580001	28620000	0.0149208	0.00144134	0.0011824	.	.	Non-Selected
1	28600001	28640000	0.0622951	0.000947456	0.000641433	.	.	Non-Selected
1	28620001	28660000	0.048322	0.000844427	0.000591907	.	.	Non-Selected
1	28640001	28680000	0.0716128	0.000946622	0.000730158	.	.	Non-Selected
1	28660001	28700000	0.240085	0.00108529	0.00114126	.	.	Non-Selected
1	28680001	28720000	0.236904	0.00127872	0.00136414	.	.	Non-Selected
1	28700001	28740000	0.131239	0.000671347	0.000640183	.	.	Non-Selected
1	28720001	28760000	-0.0264776	0.000490824	0.000491186	.	.	Non-Selected
1	28740001	28780000	-0.0393396	0.00136766	0.00129911	.	.	Non-Selected
1	28760001	28800000	-0.0356852	0.00166919	0.00154164	.	.	Non-Selected
1	28780001	28820000	-0.0321285	0.00165312	0.00160987	.	.	Non-Selected
1	28800001	28840000	-0.037258	0.00180094	0.00180163	.	.	Non-Selected
1	28820001	28860000	-0.0472316	0.00164965	0.00154771	.	.	Non-Selected
1	28840001	28880000	-0.042431	0.00130411	0.00139349	.	.	Non-Selected
1	28860001	28900000	0.0113374	0.00101457	0.00154976	.	.	Non-Selected
1	28880001	28920000	0.0422476	0.000929849	0.00145186	.	.	Non-Selected
1	28900001	28940000	0.0147028	0.000923578	0.00141021	.	.	Non-Selected
1	28920001	28960000	-0.0054172	0.000895979	0.00142251	.	.	Non-Selected
1	28940001	28980000	-0.00451948	0.000454849	0.000647754	.	.	Non-Selected
1	28960001	29000000	0.014848	0.000150008	0.000141788	.	.	Non-Selected
1	28980001	29020000	-0.0286664	0.000375626	0.000410355	.	.	Non-Selected
1	29000001	29040000	-0.0257575	0.000827527	0.000806273	.	.	Non-Selected
1	29020001	29060000	-0.0318496	0.00109315	0.000995872	.	.	Non-Selected
1	29040001	29080000	-0.0430948	0.000989588	0.000901473	.	.	Non-Selected
1	29060001	29100000	-0.0470438	0.00136097	0.00130098	.	.	Non-Selected
1	29080001	29120000	-0.0485593	0.00154307	0.00154864	.	.	Non-Selected
1	29100001	29140000	-0.0311641	0.000791535	0.000756902	.	.	Non-Selected
1	29120001	29160000	0.0397185	0.000389812	0.000317821	.	.	Non-Selected
1	29140001	29180000	0.040672	0.000567776	0.000492963	.	.	Non-Selected
1	29160001	29200000	0.0166605	0.00116253	0.000968958	.	.	Non-Selected
1	29180001	29220000	0.00280338	0.00149695	0.00118717	.	.	Non-Selected
1	29200001	29240000	0.00695529	0.00140852	0.00140174	.	.	Non-Selected
1	29220001	29260000	0.0245779	0.000942943	0.00117706	.	.	Non-Selected
1	29240001	29280000	-0.00815001	0.000807654	0.000868947	.	.	Non-Selected
1	29260001	29300000	-0.0303643	0.00110523	0.00105311	.	.	Non-Selected
1	29280001	29320000	-0.0100522	0.00108658	0.000895083	LOC117795448	snRNA	Non-Selected
1	29300001	29340000	0.000830513	0.00149949	0.00104963	LOC117795448	snRNA	Non-Selected
1	29320001	29360000	0.000530442	0.00182687	0.00132639	.	.	Non-Selected
1	29340001	29380000	-0.00909538	0.00149567	0.00113331	.	.	Non-Selected
1	29360001	29400000	-0.0177031	0.000885377	0.000625057	.	.	Non-Selected
1	29380001	29420000	0.00191423	0.000721212	0.000515592	.	.	Non-Selected
1	29400001	29440000	0.00386466	0.00131456	0.0011332	.	.	Non-Selected
1	29420001	29460000	0.00181675	0.00149748	0.00129572	.	.	Non-Selected
1	29440001	29480000	-0.00951273	0.0011979	0.000921832	.	.	Non-Selected
1	29460001	29500000	-0.0120601	0.000820634	0.000583704	.	.	Non-Selected
1	29480001	29520000	0.0711121	0.00093399	0.000530161	.	.	Non-Selected
1	29500001	29540000	0.128323	0.00151741	0.000794286	.	.	Non-Selected
1	29520001	29560000	0.123868	0.00128441	0.000722633	.	.	Non-Selected
1	29540001	29580000	0.0742404	0.000539156	0.000360023	.	.	Non-Selected
1	29560001	29600000	0.0689964	0.000705493	0.000513304	.	.	Non-Selected
1	29580001	29620000	0.0946724	0.00154366	0.00100687	LOC105239398	lncRNA	Non-Selected
1	29600001	29640000	0.0937957	0.00182357	0.0011886	LOC105239398	lncRNA	Non-Selected
1	29620001	29660000	0.0742207	0.00159364	0.00122956	.	.	Non-Selected
1	29640001	29680000	0.0578512	0.00113106	0.000895307	.	.	Non-Selected
1	29660001	29700000	0.105817	0.00107101	0.000536395	.	.	Non-Selected
1	29680001	29720000	0.151066	0.00115363	0.000544072	.	.	Wild-Selected-regions
1	29700001	29740000	0.105393	0.0011687	0.000706122	.	.	Non-Selected
1	29720001	29760000	0.144336	0.00109444	0.00098006	.	.	Non-Selected
1	29740001	29780000	0.109824	0.00101203	0.00119624	.	.	Non-Selected
1	29760001	29800000	-0.00866347	0.0019923	0.00193097	.	.	Non-Selected
1	29780001	29820000	-0.0226708	0.00300395	0.0025788	.	.	Non-Selected
1	29800001	29840000	-0.0219874	0.00186944	0.00150889	.	.	Non-Selected
1	29820001	29860000	0.0761663	0.00128236	0.000881447	.	.	Non-Selected
1	29840001	29880000	0.0754433	0.00162447	0.000989688	.	.	Non-Selected
1	29860001	29900000	0.0296167	0.000945159	0.000557572	.	.	Non-Selected
1	29880001	29920000	0.0198571	0.000596153	0.000424292	.	.	Non-Selected
1	29900001	29940000	-0.00305958	0.000661362	0.000534915	.	.	Non-Selected
1	29920001	29960000	-0.0165149	0.000930388	0.000805141	.	.	Non-Selected
1	29940001	29980000	-0.0317139	0.000931339	0.000836601	.	.	Non-Selected
1	29960001	30000000	0.0394862	0.00120749	0.00157224	.	.	Non-Selected
1	29980001	30020000	0.0316959	0.00160348	0.00181575	.	.	Non-Selected
1	30000001	30040000	-0.0275617	0.0015278	0.00116567	.	.	Non-Selected
1	30020001	30060000	-0.0316868	0.00139147	0.00113794	.	.	Non-Selected
1	30040001	30080000	-0.0407905	0.00133695	0.00115118	.	.	Non-Selected
1	30060001	30100000	-0.039469	0.00137045	0.00119329	.	.	Non-Selected
1	30080001	30120000	-0.0316382	0.000986114	0.000890812	.	.	Non-Selected
1	30100001	30140000	-0.0200911	0.000904794	0.000865667	.	.	Non-Selected
1	30120001	30160000	-0.0187015	0.000812456	0.000785176	.	.	Non-Selected
1	30140001	30180000	0.0120689	0.000730411	0.000548022	.	.	Non-Selected
1	30160001	30200000	-0.00195537	0.00108199	0.000858525	.	.	Non-Selected
1	30180001	30220000	-0.00704771	0.00132208	0.00106006	.	.	Non-Selected
1	30200001	30240000	-0.0060174	0.0013207	0.000990737	.	.	Non-Selected
1	30220001	30260000	-0.0160493	0.000969102	0.000857896	.	.	Non-Selected
1	30240001	30280000	-0.00848646	0.00101111	0.00119038	.	.	Non-Selected
1	30260001	30300000	0.0181755	0.00147738	0.00171184	.	.	Non-Selected
1	30280001	30320000	0.0158393	0.00168125	0.00175314	.	.	Non-Selected
1	30300001	30340000	-0.0201714	0.00132141	0.00136396	.	.	Non-Selected
1	30320001	30360000	-0.0267229	0.00116818	0.00113709	.	.	Non-Selected
1	30340001	30380000	-0.0237961	0.0014668	0.00132595	.	.	Non-Selected
1	30360001	30400000	-0.0286418	0.00126285	0.00113961	.	.	Non-Selected
1	30380001	30420000	-0.0233242	0.000697975	0.000596923	.	.	Non-Selected
1	30400001	30440000	-0.0411418	0.000570732	0.000543255	.	.	Non-Selected
1	30420001	30460000	-0.0256168	0.000519722	0.000796679	.	.	Non-Selected
1	30440001	30480000	0.0118599	0.000314759	0.000730538	.	.	Non-Selected
1	30460001	30500000	0.0206175	0.00021972	0.000428808	.	.	Non-Selected
1	30480001	30520000	0.0135785	0.000785382	0.000857494	.	.	Non-Selected
1	30500001	30540000	0.0168753	0.00122785	0.00130348	.	.	Non-Selected
1	30520001	30560000	0.00365734	0.00107688	0.00111439	.	.	Non-Selected
1	30540001	30580000	0.0156159	0.0012347	0.00122765	.	.	Non-Selected
1	30560001	30600000	0.0285143	0.00141562	0.0014576	.	.	Non-Selected
1	30580001	30620000	0.025517	0.00107765	0.00105462	.	.	Non-Selected
1	30600001	30640000	0.00236654	0.000707146	0.000681975	.	.	Non-Selected
1	30620001	30660000	-0.0446182	0.00139073	0.0013987	.	.	Non-Selected
1	30640001	30680000	-0.0326791	0.00198178	0.00197092	.	.	Non-Selected
1	30660001	30700000	-0.0103	0.00117235	0.00132065	.	.	Non-Selected
1	30680001	30720000	0.00892673	0.000585096	0.000578483	.	.	Non-Selected
1	30700001	30740000	0.0480829	0.000592676	0.000544869	.	.	Non-Selected
1	30720001	30760000	0.0567156	0.000412515	0.00055738	.	.	Non-Selected
1	30740001	30780000	0.0403001	0.000307721	0.000358503	.	.	Non-Selected
1	30760001	30800000	0.0578027	0.000280769	0.000266504	LOC100466493	pseudogene; pseudogene	Non-Selected
1	30780001	30820000	0.0193976	0.000309673	0.000189093	LOC100466493	pseudogene; pseudogene	Non-Selected
1	30800001	30840000	-0.00410305	0.000452679	0.000151634	.	.	Non-Selected
1	30820001	30860000	0.00439868	0.000706923	0.000538972	.	.	Non-Selected
1	30840001	30880000	-0.00928216	0.00155386	0.00161059	.	.	Non-Selected
1	30860001	30900000	-0.00921869	0.0013963	0.00121474	.	.	Non-Selected
1	30880001	30920000	0.0280889	0.00062266	0.000115164	.	.	Non-Selected
1	30900001	30940000	0.0215268	0.000668894	0.000106833	.	.	Non-Selected
1	30920001	30960000	0.0131123	0.000495444	9.70881e-05	.	.	Non-Selected
1	30940001	30980000	0.0318466	0.00043837	0.000130749	.	.	Non-Selected
1	30960001	31000000	0.0162633	0.000550659	0.00026877	.	.	Non-Selected
1	30980001	31020000	-0.00505748	0.000422164	0.000223519	.	.	Non-Selected
1	31000001	31040000	-0.0030817	0.00060701	0.000634103	.	.	Non-Selected
1	31020001	31060000	-0.00586819	0.00123861	0.00128536	.	.	Non-Selected
1	31040001	31080000	-0.0325071	0.00322021	0.00280149	.	.	Non-Selected
1	31060001	31100000	-0.0353678	0.00396641	0.0036805	.	.	Non-Selected
1	31080001	31120000	-0.0185166	0.00270101	0.00268981	.	.	Non-Selected
1	31100001	31140000	-0.00136237	0.00131971	0.00156186	.	.	Non-Selected
1	31120001	31160000	0.0683906	0.000433635	0.00115085	.	.	Non-Selected
1	31140001	31180000	0.0796842	0.000525027	0.0010464	.	.	Non-Selected
1	31160001	31200000	0.0701961	0.000740184	0.00106739	.	.	Non-Selected
1	31180001	31220000	0.0482843	0.00127135	0.0014591	.	.	Non-Selected
1	31200001	31240000	0.0414156	0.00230199	0.00187088	ROBO1	protein_coding	Non-Selected
1	31220001	31260000	0.038472	0.00231022	0.00196084	ROBO1	protein_coding	Non-Selected
1	31240001	31280000	0.0287239	0.00127721	0.00124383	.	.	Non-Selected
1	31260001	31300000	0.0465353	0.000906663	0.000733544	.	.	Non-Selected
1	31280001	31320000	-0.0228915	0.00129923	0.00122066	LOC109490078	lncRNA	Non-Selected
1	31300001	31340000	-0.0462563	0.00112634	0.00112192	LOC109490078	lncRNA	Non-Selected
1	31320001	31360000	-0.0308743	0.00119286	0.00113357	.	.	Non-Selected
1	31340001	31380000	-0.0362111	0.00149625	0.00146462	.	.	Non-Selected
1	31360001	31400000	-0.0364074	0.00137158	0.00145542	LOC117795604	snRNA	Non-Selected
1	31380001	31420000	-0.0199002	0.00132555	0.00140381	LOC117795604	snRNA	Non-Selected
1	31400001	31440000	-0.00280647	0.000711572	0.000752854	.	.	Non-Selected
1	31420001	31460000	0.00259735	0.000410934	0.000667521	.	.	Non-Selected
1	31440001	31480000	-0.0241306	0.000678511	0.000950293	.	.	Non-Selected
1	31460001	31500000	-0.0490969	0.000966016	0.00102859	.	.	Non-Selected
1	31480001	31520000	-0.0562382	0.000928667	0.000951708	.	.	Non-Selected
1	31500001	31540000	-0.0643336	0.000677808	0.000659259	.	.	Non-Selected
1	31520001	31560000	-0.0623836	0.000947408	0.000972911	.	.	Non-Selected
1	31540001	31580000	-0.0452667	0.00134926	0.00137075	.	.	Non-Selected
1	31560001	31600000	-0.0341913	0.00130798	0.00124251	.	.	Non-Selected
1	31580001	31620000	-0.0275508	0.000917322	0.000826082	.	.	Non-Selected
1	31600001	31640000	-0.0137363	0.00112423	0.00105226	.	.	Non-Selected
1	31620001	31660000	0.022507	0.0014145	0.00200254	.	.	Non-Selected
1	31640001	31680000	0.0375447	0.00126694	0.00222132	.	.	Non-Selected
1	31660001	31700000	-0.0105209	0.00186139	0.00218504	.	.	Non-Selected
1	31680001	31720000	0.0357006	0.00272549	0.00185064	.	.	Non-Selected
1	31700001	31740000	0.0918075	0.00276987	0.00133782	.	.	Non-Selected
1	31720001	31760000	0.0875462	0.00179376	0.000886181	.	.	Non-Selected
1	31740001	31780000	0.0416644	0.00215716	0.000944288	.	.	Non-Selected
1	31760001	31800000	0.0369414	0.00258218	0.00107479	.	.	Non-Selected
1	31780001	31820000	0.0275177	0.00217435	0.0010806	.	.	Non-Selected
1	31800001	31840000	-0.00368866	0.00211355	0.00149392	.	.	Non-Selected
1	31820001	31860000	-0.00950574	0.00227696	0.00189997	.	.	Non-Selected
1	31840001	31880000	0.00124441	0.00201367	0.00171376	.	.	Non-Selected
1	31860001	31900000	-0.0133548	0.00146825	0.00140349	.	.	Non-Selected
1	31880001	31920000	-0.0111399	0.000848226	0.00124001	.	.	Non-Selected
1	31900001	31940000	0.034739	0.000253939	0.000783646	.	.	Non-Selected
1	31920001	31960000	-0.00605027	0.000350812	0.000585356	.	.	Non-Selected
1	31940001	31980000	-0.0381951	0.000639003	0.000744593	.	.	Non-Selected
1	31960001	32000000	-0.0539555	0.000894168	0.000946917	.	.	Non-Selected
1	31980001	32020000	-0.0490403	0.000935597	0.0010184	.	.	Non-Selected
1	32000001	32040000	-0.037644	0.000785023	0.000807383	.	.	Non-Selected
1	32020001	32060000	-0.00855592	0.000850105	0.000747428	.	.	Non-Selected
1	32040001	32080000	0.0741214	0.00155523	0.000978237	.	.	Non-Selected
1	32060001	32100000	0.0681176	0.00181977	0.00159551	.	.	Non-Selected
1	32080001	32120000	0.00654757	0.00184611	0.00217488	.	.	Non-Selected
1	32100001	32140000	0.00348719	0.00136603	0.00145927	.	.	Non-Selected
1	32120001	32160000	0.0291876	0.000842421	0.000900962	.	.	Non-Selected
1	32140001	32180000	0.0118151	0.00112109	0.00110605	.	.	Non-Selected
1	32160001	32200000	0.013528	0.00102167	0.00115314	.	.	Non-Selected
1	32180001	32220000	0.0190216	0.000765914	0.00105823	.	.	Non-Selected
1	32200001	32240000	0.00597742	0.000915675	0.00108675	.	.	Non-Selected
1	32220001	32260000	-0.00112015	0.00124248	0.00121529	.	.	Non-Selected
1	32240001	32280000	-0.0044841	0.000820695	0.000726167	.	.	Non-Selected
1	32260001	32300000	0.00215788	0.000399413	0.000282126	.	.	Non-Selected
1	32280001	32320000	0.010029	0.000641257	0.000368674	.	.	Non-Selected
1	32300001	32340000	0.0159785	0.00106519	0.000571886	.	.	Non-Selected
1	32320001	32360000	0.0226112	0.00134861	0.000643519	.	.	Non-Selected
1	32340001	32380000	-7.27624e-05	0.00131977	0.000777309	.	.	Non-Selected
1	32360001	32400000	-0.00676684	0.00183283	0.00126257	.	.	Non-Selected
1	32380001	32420000	0.0029823	0.00182654	0.00112587	.	.	Non-Selected
1	32400001	32440000	-0.0050806	0.00083105	0.000479544	.	.	Non-Selected
1	32420001	32460000	-0.00400588	0.000564463	0.000384642	.	.	Non-Selected
1	32440001	32480000	0.0580117	0.000849252	0.000535059	LOC109490365	pseudogene; pseudogene	Non-Selected
1	32460001	32500000	0.10417	0.000826337	0.000453527	LOC109490365	pseudogene; pseudogene	Non-Selected
1	32480001	32520000	0.0794702	0.000628873	0.000346237	.	.	Non-Selected
1	32500001	32540000	0.0634039	0.000471629	0.000258177	.	.	Non-Selected
1	32520001	32560000	0.0300202	0.0007145	0.000528245	.	.	Non-Selected
1	32540001	32580000	0.0103272	0.000919596	0.000802324	.	.	Non-Selected
1	32560001	32600000	-0.00994502	0.000730625	0.000717057	.	.	Non-Selected
1	32580001	32620000	-0.0311303	0.00070041	0.00068655	.	.	Non-Selected
1	32600001	32640000	-0.0302542	0.0011442	0.0011345	.	.	Non-Selected
1	32620001	32660000	-0.0264043	0.00152686	0.00145512	.	.	Non-Selected
1	32640001	32680000	-0.0190914	0.000920662	0.000799293	.	.	Non-Selected
1	32660001	32700000	0.00361908	0.000642472	0.000560851	.	.	Non-Selected
1	32680001	32720000	0.0214015	0.000916099	0.000730309	.	.	Non-Selected
1	32700001	32740000	0.0501392	0.00104123	0.00040741	.	.	Non-Selected
1	32720001	32760000	0.0393419	0.00115053	0.000490995	.	.	Non-Selected
1	32740001	32780000	0.0116113	0.000974085	0.000853234	.	.	Non-Selected
1	32760001	32800000	-0.0298525	0.001152	0.00117255	.	.	Non-Selected
1	32780001	32820000	-0.0428037	0.00100468	0.000959727	.	.	Non-Selected
1	32800001	32840000	-0.0490384	0.000972744	0.000873451	.	.	Non-Selected
1	32820001	32860000	-0.0594515	0.00185464	0.00164374	.	.	Non-Selected
1	32840001	32880000	-0.0499301	0.00169696	0.00151321	.	.	Non-Selected
1	32860001	32900000	-0.0332587	0.000946809	0.000920894	.	.	Non-Selected
1	32880001	32920000	-0.0438552	0.000775915	0.000855452	.	.	Non-Selected
1	32900001	32940000	-0.0484814	0.00051144	0.000550039	.	.	Non-Selected
1	32920001	32960000	-0.0593036	0.00061545	0.000505724	GBE1	protein_coding	Non-Selected
1	32940001	32980000	-0.0585818	0.00107804	0.000885502	GBE1	protein_coding	Non-Selected
1	32960001	33000000	-0.0506564	0.000765602	0.000659676	.	.	Non-Selected
1	32980001	33020000	0.00469409	0.000730917	0.000447946	.	.	Non-Selected
1	33000001	33040000	-0.0092432	0.00095934	0.000657396	.	.	Non-Selected
1	33020001	33060000	-0.0396093	0.000762878	0.000675759	.	.	Non-Selected
1	33040001	33080000	-0.0216545	0.000843853	0.000686514	.	.	Non-Selected
1	33060001	33100000	-0.01313	0.000852397	0.000788807	LOC100476644	pseudogene; pseudogene	Non-Selected
1	33080001	33120000	-0.031192	0.00119679	0.00110697	LOC100476644	pseudogene; pseudogene	Non-Selected
1	33100001	33140000	-0.0442566	0.0015399	0.00128335	.	.	Non-Selected
1	33120001	33160000	-0.0360019	0.00128162	0.00119316	LOC117801583	lncRNA	Non-Selected
1	33140001	33180000	-0.0191172	0.000767977	0.000827711	LOC117801583	lncRNA	Non-Selected
1	33160001	33200000	-0.0440388	0.000808641	0.000842114	.	.	Non-Selected
1	33180001	33220000	-0.0494614	0.00100583	0.00102186	LOC100476395	pseudogene; pseudogene	Non-Selected
1	33200001	33240000	-0.055999	0.000876964	0.000867678	LOC100476395	pseudogene; pseudogene	Non-Selected
1	33220001	33260000	-0.0543927	0.00147825	0.00140116	.	.	Non-Selected
1	33240001	33280000	-0.0524325	0.00163637	0.00158197	.	.	Non-Selected
1	33260001	33300000	-0.0577618	0.00152999	0.00147139	.	.	Non-Selected
1	33280001	33320000	-0.0597751	0.0016287	0.00149595	.	.	Non-Selected
1	33300001	33340000	-0.0403295	0.00164566	0.00132332	.	.	Non-Selected
1	33320001	33360000	0.00719503	0.0013146	0.000758122	.	.	Non-Selected
1	33340001	33380000	0.0631088	0.000620016	0.000223512	.	.	Non-Selected
1	33360001	33400000	-0.0147466	0.000599902	0.000448455	.	.	Non-Selected
1	33380001	33420000	-0.0485597	0.000664567	0.000625532	.	.	Non-Selected
1	33400001	33440000	-0.0484929	0.000496343	0.000493653	.	.	Non-Selected
1	33420001	33460000	-0.0385266	0.000638605	0.000616105	.	.	Non-Selected
1	33440001	33480000	-0.00938135	0.000747974	0.000596582	.	.	Non-Selected
1	33460001	33500000	0.0250006	0.000518964	0.000303784	.	.	Non-Selected
1	33480001	33520000	-0.0157778	0.000446555	0.000266608	.	.	Non-Selected
1	33500001	33540000	-0.0458949	0.000815221	0.000719219	.	.	Non-Selected
1	33520001	33560000	-0.0488891	0.00107049	0.00116954	.	.	Non-Selected
1	33540001	33580000	-0.029794	0.00104364	0.00135602	.	.	Non-Selected
1	33560001	33600000	-0.02891	0.00147677	0.00168229	.	.	Non-Selected
1	33580001	33620000	-0.0363539	0.00211025	0.00220694	.	.	Non-Selected
1	33600001	33640000	-0.0285159	0.00181998	0.00195686	.	.	Non-Selected
1	33620001	33660000	0.0144195	0.00102703	0.00115253	.	.	Non-Selected
1	33640001	33680000	0.0256843	0.000851786	0.00123362	.	.	Non-Selected
1	33660001	33700000	-0.00754583	0.000911593	0.00125303	.	.	Non-Selected
1	33680001	33720000	-0.0214473	0.00134761	0.00151646	.	.	Non-Selected
1	33700001	33740000	0.055376	0.00172867	0.0026235	.	.	Non-Selected
1	33720001	33760000	0.109375	0.00144961	0.00277298	.	.	Non-Selected
1	33740001	33780000	0.0711905	0.00125153	0.00191748	.	.	Non-Selected
1	33760001	33800000	-0.0167569	0.00163822	0.00174693	.	.	Non-Selected
1	33780001	33820000	-0.0328826	0.00128907	0.00126836	.	.	Non-Selected
1	33800001	33840000	-0.0251333	0.000600317	0.000558633	.	.	Non-Selected
1	33820001	33860000	-0.0558539	0.000831886	0.000796236	.	.	Non-Selected
1	33840001	33880000	-0.0606296	0.0012245	0.00121452	.	.	Non-Selected
1	33860001	33900000	-0.0500588	0.00116764	0.00107225	.	.	Non-Selected
1	33880001	33920000	-0.0343891	0.000648765	0.000519342	.	.	Non-Selected
1	33900001	33940000	-0.0283632	0.000377975	0.00030587	.	.	Non-Selected
1	33920001	33960000	-0.0299933	0.000501298	0.000331745	.	.	Non-Selected
1	33940001	33980000	-0.0150828	0.000547643	0.000311296	.	.	Non-Selected
1	33960001	34000000	0.00696266	0.000374536	0.00016614	.	.	Non-Selected
1	33980001	34020000	-0.02518	0.000404452	0.00014201	.	.	Non-Selected
1	34000001	34040000	-0.0502269	0.000619159	0.000369035	.	.	Non-Selected
1	34020001	34060000	-0.0264619	0.0012474	0.000700559	.	.	Non-Selected
1	34040001	34080000	-0.0180269	0.00184719	0.000964058	.	.	Non-Selected
1	34060001	34100000	-0.0221732	0.0013204	0.000754359	.	.	Non-Selected
1	34080001	34120000	-0.0556114	0.00162432	0.00151785	.	.	Non-Selected
1	34100001	34140000	-0.065273	0.0020949	0.00205412	.	.	Non-Selected
1	34120001	34160000	-0.0676676	0.00161014	0.00146467	.	.	Non-Selected
1	34140001	34180000	-0.0661758	0.00152854	0.00145159	.	.	Non-Selected
1	34160001	34200000	-0.0668381	0.00152865	0.00150107	.	.	Non-Selected
1	34180001	34220000	-0.0665178	0.00122718	0.00114021	.	.	Non-Selected
1	34200001	34240000	-0.0642525	0.000920744	0.00080391	.	.	Non-Selected
1	34220001	34260000	-0.0659566	0.000690902	0.000589871	.	.	Non-Selected
1	34240001	34280000	-0.0446609	0.000493478	0.000373467	.	.	Non-Selected
1	34260001	34300000	-0.0123129	0.000883798	0.000477061	.	.	Non-Selected
1	34280001	34320000	-0.0105582	0.00115689	0.000546071	.	.	Non-Selected
1	34300001	34340000	-0.0280769	0.000939932	0.000544715	.	.	Non-Selected
1	34320001	34360000	-0.0514363	0.000976977	0.000668312	.	.	Non-Selected
1	34340001	34380000	-0.0493167	0.00126013	0.000875227	.	.	Non-Selected
1	34360001	34400000	-0.0191335	0.00171084	0.00121743	.	.	Non-Selected
1	34380001	34420000	-0.00862649	0.00129201	0.00112436	.	.	Non-Selected
1	34400001	34440000	-0.0227332	0.000404504	0.000684994	.	.	Non-Selected
1	34420001	34460000	-0.0437897	0.000801888	0.0010276	.	.	Non-Selected
1	34440001	34480000	-0.0406526	0.00145331	0.00154804	.	.	Non-Selected
1	34460001	34500000	-0.00972831	0.00160852	0.0013734	.	.	Non-Selected
1	34480001	34520000	0.0515748	0.0016877	0.00102574	.	.	Non-Selected
1	34500001	34540000	0.0763203	0.00178306	0.00121494	.	.	Non-Selected
1	34520001	34560000	0.0576775	0.0015545	0.00142336	.	.	Non-Selected
1	34540001	34580000	0.0261665	0.000829814	0.000814017	.	.	Non-Selected
1	34560001	34600000	-0.0182968	0.000311324	0.000257519	.	.	Non-Selected
1	34580001	34620000	-0.0151798	0.000300828	0.000218108	.	.	Non-Selected
1	34600001	34640000	-0.00210333	0.000253406	0.000166472	.	.	Non-Selected
1	34620001	34660000	-0.018228	0.000266703	0.00022731	.	.	Non-Selected
1	34640001	34680000	-0.0207053	0.00037397	0.000382767	.	.	Non-Selected
1	34660001	34700000	-0.031077	0.000459297	0.000466246	.	.	Non-Selected
1	34680001	34720000	-0.0368826	0.00107466	0.00107971	.	.	Non-Selected
1	34700001	34740000	-0.0364379	0.00111034	0.00113294	.	.	Non-Selected
1	34720001	34760000	-0.0236728	0.000968807	0.0009284	.	.	Non-Selected
1	34740001	34780000	-0.026362	0.000802884	0.000761163	.	.	Non-Selected
1	34760001	34800000	-0.0446568	0.000659101	0.000615406	.	.	Non-Selected
1	34780001	34820000	-0.0345396	0.000978078	0.000950434	.	.	Non-Selected
1	34800001	34840000	-0.0349637	0.000613404	0.00062994	.	.	Non-Selected
1	34820001	34860000	-0.029793	0.000234977	0.00022622	.	.	Non-Selected
1	34840001	34880000	-0.0122639	0.000180533	0.000145359	.	.	Non-Selected
1	34860001	34900000	0.0682277	0.000275036	0.000549703	.	.	Non-Selected
1	34880001	34920000	0.0677512	0.000431806	0.000961393	.	.	Non-Selected
1	34900001	34940000	0.024141	0.000390444	0.000617106	.	.	Non-Selected
1	34920001	34960000	-0.0186271	0.000402342	0.000333935	.	.	Non-Selected
1	34940001	34980000	-0.0247275	0.000982715	0.000672526	.	.	Non-Selected
1	34960001	35000000	-0.0369437	0.00137142	0.00111172	.	.	Non-Selected
1	34980001	35020000	-0.0395725	0.00123841	0.00116292	.	.	Non-Selected
1	35000001	35040000	-0.0488846	0.00107691	0.00102241	.	.	Non-Selected
1	35020001	35060000	-0.0571779	0.000759846	0.000735575	.	.	Non-Selected
1	35040001	35080000	-0.0693668	0.000452546	0.000384614	.	.	Non-Selected
1	35060001	35100000	-0.07868	0.000624472	0.000522214	.	.	Non-Selected
1	35080001	35120000	-0.0652536	0.00127275	0.000984419	LOC105240734	pseudogene; pseudogene	Non-Selected
1	35100001	35140000	-0.0611924	0.00115701	0.000868211	LOC105240734	pseudogene; pseudogene	Non-Selected
1	35120001	35160000	-0.0315593	0.00120592	0.000830348	.	.	Non-Selected
1	35140001	35180000	-0.0232644	0.0016488	0.00107579	.	.	Non-Selected
1	35160001	35200000	-0.0297402	0.0015597	0.000992606	.	.	Non-Selected
1	35180001	35220000	-0.0242323	0.0016055	0.00111668	.	.	Non-Selected
1	35200001	35240000	-0.0195672	0.00116191	0.000951393	.	.	Non-Selected
1	35220001	35260000	-0.0260358	0.00048775	0.000449696	.	.	Non-Selected
1	35240001	35280000	-0.0390597	0.000366511	0.000334952	.	.	Non-Selected
1	35260001	35300000	-0.0400448	0.000687756	0.00070193	.	.	Non-Selected
1	35280001	35320000	-0.0352768	0.00122332	0.0012928	.	.	Non-Selected
1	35300001	35340000	-0.0297834	0.00152139	0.00157235	.	.	Non-Selected
1	35320001	35360000	-0.0405499	0.00130468	0.0013919	.	.	Non-Selected
1	35340001	35380000	-0.0539841	0.00108698	0.00120454	.	.	Non-Selected
1	35360001	35400000	-0.032661	0.00118814	0.00117317	.	.	Non-Selected
1	35380001	35420000	-0.0285	0.00136164	0.00147227	.	.	Non-Selected
1	35400001	35440000	-0.0404235	0.00157969	0.00185131	.	.	Non-Selected
1	35420001	35460000	-0.0406355	0.00156992	0.00176277	.	.	Non-Selected
1	35440001	35480000	-0.0330278	0.00122097	0.00134721	.	.	Non-Selected
1	35460001	35500000	-0.0216911	0.000780077	0.000740431	.	.	Non-Selected
1	35480001	35520000	0.00354277	0.00068607	0.000449452	.	.	Non-Selected
1	35500001	35540000	-0.00108356	0.00130841	0.000779698	.	.	Non-Selected
1	35520001	35560000	-0.0107822	0.00173099	0.00106122	.	.	Non-Selected
1	35540001	35580000	-0.0266083	0.0017763	0.00126383	.	.	Non-Selected
1	35560001	35600000	-0.0299048	0.000990227	0.000800856	.	.	Non-Selected
1	35580001	35620000	0.0174492	0.000199601	0.000220912	.	.	Non-Selected
1	35600001	35640000	0.00466257	0.00020717	0.000197434	.	.	Non-Selected
1	35620001	35660000	-0.00162884	0.000211491	0.000214972	.	.	Non-Selected
1	35640001	35680000	-0.017538	0.000216148	0.000249716	.	.	Non-Selected
1	35660001	35700000	-0.0380746	0.000153908	0.000193631	.	.	Non-Selected
1	35680001	35720000	-0.016641	0.000185513	0.000187143	.	.	Non-Selected
1	35700001	35740000	-0.0203601	0.00051928	0.000545776	LOC100483613	pseudogene; pseudogene	Non-Selected
1	35720001	35760000	-0.0389297	0.000798701	0.00088627	LOC100483613	pseudogene; pseudogene	Non-Selected
1	35740001	35780000	-0.0451293	0.000677747	0.000743084	.	.	Non-Selected
1	35760001	35800000	-0.0335573	0.000357526	0.00038367	.	.	Non-Selected
1	35780001	35820000	-0.0475791	0.000405383	0.000441477	.	.	Non-Selected
1	35800001	35840000	-0.0490893	0.000621728	0.000689675	.	.	Non-Selected
1	35820001	35860000	-0.025998	0.000600835	0.000752072	.	.	Non-Selected
1	35840001	35880000	-0.0134941	0.000817383	0.00103903	.	.	Non-Selected
1	35860001	35900000	-0.00852962	0.00112484	0.00113491	.	.	Non-Selected
1	35880001	35920000	0.0120272	0.00133397	0.000939351	.	.	Non-Selected
1	35900001	35940000	0.0268834	0.00150987	0.000835984	.	.	Non-Selected
1	35920001	35960000	0.0112666	0.00118405	0.000721738	LOC117803506	pseudogene; pseudogene	Non-Selected
1	35940001	35980000	-0.0283039	0.00109019	0.00103102	LOC117803506	pseudogene; pseudogene	Non-Selected
1	35960001	36000000	-0.0291808	0.00138789	0.00153509	.	.	Non-Selected
1	35980001	36020000	-0.020165	0.00173326	0.0020138	.	.	Non-Selected
1	36000001	36040000	-0.0130976	0.0017435	0.00190733	.	.	Non-Selected
1	36020001	36060000	-0.00442943	0.000933667	0.000831583	.	.	Non-Selected
1	36040001	36080000	0.000278049	0.000519899	0.000291085	.	.	Non-Selected
1	36060001	36100000	-0.0337208	0.00145794	0.00105991	.	.	Non-Selected
1	36080001	36120000	-0.0381407	0.0017429	0.0012581	.	.	Non-Selected
1	36100001	36140000	-0.0398256	0.0014195	0.00102245	.	.	Non-Selected
1	36120001	36160000	0.000794931	0.00182312	0.00133599	.	.	Non-Selected
1	36140001	36180000	0.043709	0.00167128	0.00108575	.	.	Non-Selected
1	36160001	36200000	0.0506006	0.00183884	0.00116974	.	.	Non-Selected
1	36180001	36220000	0.0483781	0.00195584	0.00127973	.	.	Non-Selected
1	36200001	36240000	0.0361073	0.00186585	0.00133963	.	.	Non-Selected
1	36220001	36260000	0.0189842	0.00161524	0.00127751	.	.	Non-Selected
1	36240001	36280000	0.0115538	0.00112191	0.00105437	.	.	Non-Selected
1	36260001	36300000	0.0353955	0.001268	0.00124871	.	.	Non-Selected
1	36280001	36320000	0.0328567	0.0014958	0.00131056	.	.	Non-Selected
1	36300001	36340000	0.0264219	0.00188826	0.00150004	.	.	Non-Selected
1	36320001	36360000	0.026123	0.00188893	0.00150156	.	.	Non-Selected
1	36340001	36380000	0.027616	0.000934508	0.000767478	.	.	Non-Selected
1	36360001	36400000	0.0810184	0.000366815	0.000292588	CADM2	protein_coding	Non-Selected
1	36380001	36420000	0.0874786	0.000666751	0.000574966	CADM2	protein_coding	Non-Selected
1	36400001	36440000	0.031241	0.0011899	0.000888646	.	.	Non-Selected
1	36420001	36460000	0.000223164	0.00133795	0.00088981	LOC117795647	snRNA	Non-Selected
1	36440001	36480000	-0.000847005	0.000925084	0.000631142	LOC117795647	snRNA	Non-Selected
1	36460001	36500000	-0.0269552	0.00083001	0.000587467	.	.	Non-Selected
1	36480001	36520000	-0.0449843	0.00149845	0.00111397	.	.	Non-Selected
1	36500001	36540000	-0.0439079	0.00173494	0.00124893	.	.	Non-Selected
1	36520001	36560000	-0.0276911	0.00133361	0.000941176	.	.	Non-Selected
1	36540001	36580000	-0.0137798	0.00110653	0.000694942	.	.	Non-Selected
1	36560001	36600000	0.0482659	0.00118998	0.00043631	.	.	Non-Selected
1	36580001	36620000	0.091933	0.00106288	0.00047188	.	.	Non-Selected
1	36600001	36640000	0.0211332	0.000966634	0.0006974	.	.	Non-Selected
1	36620001	36660000	0.0707566	0.00116158	0.00106105	.	.	Non-Selected
1	36640001	36680000	0.144394	0.00133394	0.00117206	.	.	Non-Selected
1	36660001	36700000	0.167489	0.00128674	0.000848653	.	.	Non-Selected
1	36680001	36720000	0.158425	0.000681734	0.000443527	.	.	Non-Selected
1	36700001	36740000	0.0663103	0.000399002	0.000300815	.	.	Non-Selected
1	36720001	36760000	0.0699212	0.000498909	0.000407352	LOC117802782	lncRNA	Non-Selected
1	36740001	36780000	0.104746	0.000515798	0.00044015	LOC117802782	lncRNA	Non-Selected
1	36760001	36800000	0.0890588	0.00138128	0.00100329	.	.	Non-Selected
1	36780001	36820000	0.0632577	0.00201849	0.0013146	.	.	Non-Selected
1	36800001	36840000	0.0190466	0.0019659	0.00116882	.	.	Non-Selected
1	36820001	36860000	0.0157155	0.00195206	0.00121326	.	.	Non-Selected
1	36840001	36880000	0.0144904	0.00211606	0.00159794	.	.	Non-Selected
1	36860001	36900000	0.0401299	0.00247526	0.00234862	.	.	Non-Selected
1	36880001	36920000	0.0643642	0.00166795	0.00155358	.	.	Non-Selected
1	36900001	36940000	0.0341198	0.00167828	0.000985381	.	.	Non-Selected
1	36920001	36960000	0.0456981	0.00219833	0.00120112	.	.	Non-Selected
1	36940001	36980000	0.0447537	0.00138425	0.000699774	.	.	Non-Selected
1	36960001	37000000	0.0475114	0.000774977	0.000408466	.	.	Non-Selected
1	36980001	37020000	0.0892887	0.00042051	0.000239418	.	.	Non-Selected
1	37000001	37040000	0.0631156	0.000391509	0.000176099	.	.	Non-Selected
1	37020001	37060000	0.0423221	0.000611529	0.000203059	.	.	Non-Selected
1	37040001	37080000	0.0139552	0.00080606	0.000578084	.	.	Non-Selected
1	37060001	37100000	-0.00213691	0.00114807	0.000857517	.	.	Non-Selected
1	37080001	37120000	0.0371403	0.00172061	0.000869934	.	.	Non-Selected
1	37100001	37140000	0.0240733	0.00174414	0.00100359	.	.	Non-Selected
1	37120001	37160000	-0.0155028	0.00163987	0.00114914	.	.	Non-Selected
1	37140001	37180000	-0.00425807	0.00164846	0.00108988	.	.	Non-Selected
1	37160001	37200000	-0.01605	0.0010786	0.000758048	.	.	Non-Selected
1	37180001	37220000	-0.000657021	0.00107026	0.000736467	.	.	Non-Selected
1	37200001	37240000	0.0738103	0.00162998	0.000951172	.	.	Non-Selected
1	37220001	37260000	0.111303	0.00200709	0.00137152	.	.	Non-Selected
1	37240001	37280000	0.0893151	0.00153456	0.00120962	LOC100471771	pseudogene; pseudogene	Non-Selected
1	37260001	37300000	0.0308747	0.000759172	0.000497529	LOC100471771	pseudogene; pseudogene	Non-Selected
1	37280001	37320000	0.00445459	0.000466286	0.000274274	.	.	Non-Selected
1	37300001	37340000	0.0347126	0.000484497	0.000394683	.	.	Non-Selected
1	37320001	37360000	0.0572406	0.000829642	0.000668551	.	.	Non-Selected
1	37340001	37380000	0.034032	0.00136442	0.000892487	.	.	Non-Selected
1	37360001	37400000	0.0234051	0.000981671	0.000599128	.	.	Non-Selected
1	37380001	37420000	0.0825816	0.000301458	0.00024507	.	.	Non-Selected
1	37400001	37440000	0.0605573	0.000429833	0.000438516	.	.	Non-Selected
1	37420001	37460000	-0.0225715	0.000797248	0.000769431	LOC109490013	lncRNA	Non-Selected
1	37440001	37480000	-0.0268397	0.000791006	0.000710439	LOC109490013	lncRNA	Non-Selected
1	37460001	37500000	0.0973644	0.000761475	0.000993908	.	.	Non-Selected
1	37480001	37520000	0.182429	0.000888166	0.00117381	LOC117801587,VGLL3	lncRNA,protein_coding	Non-Selected
1	37500001	37540000	0.213989	0.000683942	0.000776502	LOC117801587,VGLL3	lncRNA,protein_coding	Non-Selected
1	37520001	37560000	0.16684	0.000556603	0.000629195	.	.	Non-Selected
1	37540001	37580000	0.110093	0.000500003	0.000723653	.	.	Non-Selected
1	37560001	37600000	0.0482517	0.0004054	0.000784655	.	.	Non-Selected
1	37580001	37620000	0.0149588	0.000453231	0.000593714	.	.	Non-Selected
1	37600001	37640000	-0.0359455	0.000804729	0.000748292	.	.	Non-Selected
1	37620001	37660000	-0.0108324	0.00115011	0.00074481	.	.	Non-Selected
1	37640001	37680000	0.0110638	0.00108654	0.000546157	.	.	Non-Selected
1	37660001	37700000	-0.0154664	0.00089217	0.0007326	.	.	Non-Selected
1	37680001	37720000	-0.0212973	0.000720506	0.00082771	.	.	Non-Selected
1	37700001	37740000	-0.0443325	0.0011059	0.00111136	CHMP2B	protein_coding	Non-Selected
1	37720001	37760000	-0.0499805	0.0016364	0.00145053	CHMP2B,LOC117801591	lncRNA,protein_coding	Non-Selected
1	37740001	37780000	-0.0425437	0.00123886	0.00117391	LOC117801591	lncRNA	Non-Selected
1	37760001	37800000	-0.0395181	0.00105192	0.0011179	POU1F1	protein_coding	Non-Selected
1	37780001	37820000	-0.0365298	0.00100838	0.00104448	POU1F1	protein_coding	Non-Selected
1	37800001	37840000	-0.0330089	0.00089796	0.000915761	.	.	Non-Selected
1	37820001	37860000	-0.0498653	0.00159403	0.00151243	.	.	Non-Selected
1	37840001	37880000	-0.056434	0.00120994	0.00108389	.	.	Non-Selected
1	37860001	37900000	-0.0422543	0.00107149	0.00118643	.	.	Non-Selected
1	37880001	37920000	-0.0422954	0.00166019	0.00172544	.	.	Non-Selected
1	37900001	37940000	-0.0421155	0.00123374	0.00103524	.	.	Non-Selected
1	37920001	37960000	-0.0240529	0.000759669	0.000724257	.	.	Non-Selected
1	37940001	37980000	-0.00056983	0.00069888	0.000874427	.	.	Non-Selected
1	37960001	38000000	0.0727642	0.000888572	0.00185013	.	.	Non-Selected
1	37980001	38020000	0.112608	0.000817799	0.00261162	.	.	Captive-Selected-regions
1	38000001	38040000	0.0938196	0.000739775	0.00214875	LOC109490012	pseudogene; pseudogene	Non-Selected
1	38020001	38060000	0.017456	0.00115925	0.0015812	LOC109490012	pseudogene; pseudogene	Non-Selected
1	38040001	38080000	-0.0392544	0.00167819	0.00146401	.	.	Non-Selected
1	38060001	38100000	-0.0541349	0.00169773	0.00140555	.	.	Non-Selected
1	38080001	38120000	-0.0435768	0.00215854	0.00186346	.	.	Non-Selected
1	38100001	38140000	-0.0306867	0.00191143	0.00169814	.	.	Non-Selected
1	38120001	38160000	-0.0237247	0.000679208	0.000618536	.	.	Non-Selected
1	38140001	38180000	0.00120031	0.000226448	0.000206972	HTR1F,LOC100477169	protein_coding,pseudogene; pseudogene	Non-Selected
1	38160001	38200000	0.0426927	0.000147733	0.000125761	HTR1F,LOC100477169	protein_coding,pseudogene; pseudogene	Non-Selected
1	38180001	38220000	0.0148257	0.000158021	0.000100006	.	.	Non-Selected
1	38200001	38240000	-0.0109404	0.000277978	0.000255676	.	.	Non-Selected
1	38220001	38260000	-0.0130252	0.000476978	0.000547972	.	.	Non-Selected
1	38240001	38280000	-0.00739041	0.000628122	0.000711849	.	.	Non-Selected
1	38260001	38300000	-0.013338	0.000872044	0.000809654	.	.	Non-Selected
1	38280001	38320000	-0.0192118	0.00091962	0.000649464	.	.	Non-Selected
1	38300001	38340000	0.016166	0.000847174	0.000248974	.	.	Non-Selected
1	38320001	38360000	0.0462679	0.000640762	0.000103147	.	.	Non-Selected
1	38340001	38380000	0.0242211	0.000217356	9.45975e-05	.	.	Non-Selected
1	38360001	38400000	0.0194223	0.000246352	7.53305e-05	CGGBP1,ZNF654	protein_coding	Non-Selected
1	38380001	38420000	0.0317444	0.000411686	0.000108991	CGGBP1,ZNF654	protein_coding	Non-Selected
1	38400001	38440000	0.0448687	0.000464565	0.000119378	.	.	Non-Selected
1	38420001	38460000	0.0338916	0.000434999	0.000111912	LOC117801604	lncRNA	Non-Selected
1	38440001	38480000	0.0372525	0.000437373	9.52469e-05	C1H3orf38,LOC117801604	lncRNA,protein_coding	Non-Selected
1	38460001	38500000	0.0487016	0.00057328	0.000111808	C1H3orf38	protein_coding	Non-Selected
1	38480001	38520000	0.0383717	0.000636697	0.000115919	.	.	Non-Selected
1	38500001	38540000	0.0463548	0.000626657	7.11067e-05	.	.	Non-Selected
1	38520001	38560000	0.0364951	0.000603277	0.000120033	.	.	Non-Selected
1	38540001	38580000	0.0312775	0.000684587	0.000183477	.	.	Non-Selected
1	38560001	38600000	0.0192723	0.000645152	0.000329218	.	.	Non-Selected
1	38580001	38620000	-0.024981	0.000723828	0.000558942	.	.	Non-Selected
1	38600001	38640000	-0.0351039	0.000944909	0.000629973	.	.	Non-Selected
1	38620001	38660000	-0.0367581	0.000757639	0.000450471	.	.	Non-Selected
1	38640001	38680000	-0.0472439	0.000614818	0.000333072	.	.	Non-Selected
1	38660001	38700000	-0.0377241	0.000784397	0.000434974	.	.	Non-Selected
1	38680001	38720000	0.0487455	0.00115468	0.000296495	.	.	Non-Selected
1	38700001	38740000	0.101931	0.000880983	8.34451e-05	.	.	Non-Selected
1	38720001	38760000	0.0634424	0.000404303	6.66697e-05	CSNKA2IP	protein_coding	Non-Selected
1	38740001	38780000	0.0424173	0.000510923	0.000189941	CSNKA2IP	protein_coding	Non-Selected
1	38760001	38800000	0.0427953	0.000577868	0.000225774	.	.	Non-Selected
1	38780001	38820000	0.10673	0.000615397	0.000127176	.	.	Non-Selected
1	38800001	38840000	0.164503	0.000872922	8.1714e-05	.	.	Wild-Selected-regions
1	38820001	38860000	0.160098	0.00104013	9.75202e-05	.	.	Wild-Selected-regions
1	38840001	38880000	0.108266	0.0006713	0.000174155	.	.	Non-Selected
1	38860001	38900000	-0.0226598	0.000467874	0.000333857	.	.	Non-Selected
1	38880001	38920000	-0.0379485	0.000399669	0.000479722	.	.	Non-Selected
1	38900001	38940000	-0.0351412	0.000267463	0.000482673	.	.	Non-Selected
1	38920001	38960000	-0.0344115	0.000303925	0.000346576	.	.	Non-Selected
1	38940001	38980000	-0.0337726	0.000429849	0.000352359	.	.	Non-Selected
1	38960001	39000000	-0.0114916	0.000722445	0.000891525	.	.	Non-Selected
1	38980001	39020000	-0.0204848	0.00132334	0.00168861	.	.	Non-Selected
1	39000001	39040000	-0.038157	0.0012768	0.00143897	.	.	Non-Selected
1	39020001	39060000	-0.0638685	0.000980734	0.00102362	.	.	Non-Selected
1	39040001	39080000	-0.0495082	0.000880524	0.000889136	.	.	Non-Selected
1	39060001	39100000	-0.00343248	0.00103597	0.000667197	.	.	Non-Selected
1	39080001	39120000	-0.0257483	0.00185191	0.00127754	.	.	Non-Selected
1	39100001	39140000	-0.0345639	0.0014631	0.00101043	.	.	Non-Selected
1	39120001	39160000	-0.00413371	0.000612149	0.000247781	.	.	Non-Selected
1	39140001	39180000	0.0179126	0.00042808	0.000175357	.	.	Non-Selected
1	39160001	39200000	0.0235781	0.000325176	0.000205335	.	.	Non-Selected
1	39180001	39220000	0.00386008	0.000186592	0.000192121	.	.	Non-Selected
1	39200001	39240000	-0.0368464	0.00123983	0.00106035	.	.	Non-Selected
1	39220001	39260000	-0.0265763	0.00187151	0.00161086	.	.	Non-Selected
1	39240001	39280000	-0.00963249	0.00110178	0.000961482	EPHA3	protein_coding	Non-Selected
1	39260001	39300000	0.0147194	0.000967275	0.000839942	EPHA3	protein_coding	Non-Selected
1	39280001	39320000	0.0835664	0.00129691	0.00134966	.	.	Non-Selected
1	39300001	39340000	0.0907017	0.00137561	0.00143386	.	.	Non-Selected
1	39320001	39360000	0.0504098	0.00127924	0.00110091	.	.	Non-Selected
1	39340001	39380000	0.0653478	0.00122289	0.00115608	.	.	Non-Selected
1	39360001	39400000	0.0579361	0.00114859	0.000965923	.	.	Non-Selected
1	39380001	39420000	0.0174803	0.00112063	0.000892686	.	.	Non-Selected
1	39400001	39440000	0.0762837	0.0013571	0.0016029	.	.	Non-Selected
1	39420001	39460000	0.0833515	0.0017746	0.00237633	.	.	Non-Selected
1	39440001	39480000	0.0363459	0.00165634	0.00208073	LOC105241685	pseudogene; pseudogene	Non-Selected
1	39460001	39500000	-0.0256953	0.00121585	0.0012978	LOC105241685	pseudogene; pseudogene	Non-Selected
1	39480001	39520000	-0.0355563	0.00091778	0.000871661	.	.	Non-Selected
1	39500001	39540000	-0.0194065	0.000608541	0.00038982	.	.	Non-Selected
1	39520001	39560000	0.023669	0.000394812	0.000191377	.	.	Non-Selected
1	39540001	39580000	0.025781	0.000454098	0.000297895	.	.	Non-Selected
1	39560001	39600000	0.045053	0.000484706	0.000280994	.	.	Non-Selected
1	39580001	39620000	0.0841325	0.000373219	0.000208571	.	.	Non-Selected
1	39600001	39640000	0.0452173	0.000746583	0.00043864	.	.	Non-Selected
1	39620001	39660000	0.0390202	0.000752647	0.000486391	.	.	Non-Selected
1	39640001	39680000	0.0169781	0.000577857	0.000485352	.	.	Non-Selected
1	39660001	39700000	-0.01098	0.000607667	0.000505441	.	.	Non-Selected
1	39680001	39720000	-0.00958846	0.000992128	0.000933367	.	.	Non-Selected
1	39700001	39740000	0.00403045	0.0015707	0.00149341	.	.	Non-Selected
1	39720001	39760000	0.0221005	0.00102985	0.000927694	.	.	Non-Selected
1	39740001	39780000	-0.027348	0.00126332	0.00111158	.	.	Non-Selected
1	39760001	39800000	-0.0511829	0.00230805	0.00211248	.	.	Non-Selected
1	39780001	39820000	-0.0499581	0.00189041	0.00161507	.	.	Non-Selected
1	39800001	39840000	-0.0382454	0.000927783	0.000623961	.	.	Non-Selected
1	39820001	39860000	-0.0368009	0.000704105	0.000447907	.	.	Non-Selected
1	39840001	39880000	-0.00855576	0.000808606	0.000518255	.	.	Non-Selected
1	39860001	39900000	-0.0173259	0.0008528	0.000623169	.	.	Non-Selected
1	39880001	39920000	-0.0379257	0.000790913	0.000716169	.	.	Non-Selected
1	39900001	39940000	-0.0238058	0.000759961	0.000745984	.	.	Non-Selected
1	39920001	39960000	-0.0145229	0.00104046	0.000879234	.	.	Non-Selected
1	39940001	39980000	-0.0238197	0.00151106	0.00123046	.	.	Non-Selected
[truncated: 112,091 more rows]
